# Supplementary material for: 2-Methyl­piperidinium bromide
Source: Acta Crystallogr Sect E Struct Rep Online. 2012 May 31;68(Pt 6):o1962. doi: 10.1107/S1600536812022878 (PMC3379511; doi:10.1107/S1600536812022878)
Supplement: Supplementary file 2 [file e-68-o1962-Isup2.hkl]

# 
# h,k,l, Fc-squared, Fo-squared, sigma(Fo-squared) and status flag 
# 
data_I
_shelx_title ' a in Pbcn' 
_shelx_refln_list_code          4 
_shelx_F_calc_maximum      426.82 
_exptl_crystal_F_000       736.00 
_reflns_d_resolution_high  0.7702 
 
loop_ 
 _symmetry_equiv_pos_as_xyz 
 'x, y, z' 
 '-x+1/2, -y+1/2, z+1/2' 
 '-x, y, -z+1/2' 
 'x+1/2, -y+1/2, -z' 
 '-x, -y, -z' 
 'x-1/2, y-1/2, -z-1/2' 
 'x, -y, z-1/2' 
 '-x-1/2, y-1/2, z' 
 
_cell_length_a    22.1371 
_cell_length_b     9.9184 
_cell_length_c     7.5853 
_cell_angle_alpha  90.000 
_cell_angle_beta   90.000 
_cell_angle_gamma  90.000 
 
_shelx_F_squared_multiplier     1.000 
 
loop_ 
 _refln_index_h 
 _refln_index_k 
 _refln_index_l 
 _refln_F_squared_calc 
 _refln_F_squared_meas 
 _refln_F_squared_sigma 
 _refln_observed_status 
   4   0   0    95477.58    96728.08   3865.22 o 
   6   0   0    13710.62    13924.16    468.19 o 
   8   0   0    18931.23    17932.04    975.43 o 
  10   0   0     7042.31     6072.93    302.67 o 
  12   0   0     8973.21     8615.47    503.79 o 
  14   0   0    11836.58    12241.25    833.48 o 
  16   0   0      560.29      516.45     61.51 o 
  18   0   0    10781.17    11599.38    882.02 o 
  20   0   0       28.98        6.18     43.16 o 
  22   0   0     1415.33     1307.01    234.58 o 
  24   0   0       26.66       -6.57     60.25 o 
  26   0   0      226.54       94.81     90.61 o 
  28   0   0        8.75       24.89     70.04 o 
   3   1   0     4659.92     4273.49     97.75 o 
   5   1   0     5739.62     5824.30    106.04 o 
   7   1   0      127.02      106.11     11.76 o 
   9   1   0    11391.21    11553.43    416.87 o 
  11   1   0      278.71      285.87     18.01 o 
  13   1   0     3099.09     3371.89    138.10 o 
  15   1   0      158.57      220.87     25.56 o 
  17   1   0     1517.81     1663.11    125.74 o 
  19   1   0      213.90      343.22     55.36 o 
  21   1   0      378.89      415.00     88.94 o 
  23   1   0       86.10      139.09     58.14 o 
  25   1   0        7.22       32.72     45.23 o 
  27   1   0       67.17       36.85     53.38 o 
   0   2   0    59852.75    45002.91   4501.42 o 
   2   2   0      516.59      501.48     16.91 o 
   4   2   0    13985.23    13857.44    335.62 o 
   6   2   0      971.78     1058.46     30.31 o 
   8   2   0     2742.36     2577.40     81.13 o 
  10   2   0      570.82      519.60     19.88 o 
  12   2   0     1989.35     1803.11    104.66 o 
  14   2   0     3109.65     3307.89    203.18 o 
  16   2   0      345.45      423.85     47.00 o 
  18   2   0     2802.17     2825.74    256.69 o 
  20   2   0       12.23      -11.37     32.66 o 
  22   2   0      413.83      491.49     79.32 o 
  24   2   0        1.52      104.15     67.41 o 
  26   2   0       41.45       79.97     60.09 o 
  28   2   0        0.80       72.42     60.24 o 
   1   3   0    36839.08    37322.62   1497.35 o 
   3   3   0    19937.20    20529.47    732.87 o 
   5   3   0    35483.95    37108.26   1661.48 o 
   7   3   0      826.92      821.44     31.81 o 
   9   3   0    32079.31    33590.27   1464.99 o 
  11   3   0       19.99       42.34      9.54 o 
  13   3   0    11057.04    10749.15    627.76 o 
  15   3   0      897.76      848.62     74.50 o 
  17   3   0     5039.06     4558.24    301.08 o 
  19   3   0     1077.94     1122.81    117.82 o 
  21   3   0     1114.80     1171.58    126.56 o 
  23   3   0      401.98      489.55     89.29 o 
  25   3   0       31.26      -12.97     35.64 o 
  27   3   0      175.67      150.97     67.58 o 
   0   4   0    20828.42    24488.71   1268.88 o 
   2   4   0      185.26      202.56     16.21 o 
   4   4   0     4627.42     4895.86    222.59 o 
   6   4   0     1101.91     1072.71     51.16 o 
   8   4   0     2211.83     2177.29     93.32 o 
  10   4   0      795.88      793.17     37.50 o 
  12   4   0      994.01      916.18     53.07 o 
  14   4   0      549.61      434.44     46.24 o 
  16   4   0       13.39       -9.62     22.62 o 
  18   4   0      586.39      589.38     83.38 o 
  20   4   0        2.02       75.74     37.94 o 
  22   4   0       84.99       47.05     39.24 o 
  24   4   0        8.93      -52.90     52.90 o 
  26   4   0       51.92       20.01     47.88 o 
   1   5   0    17514.67    19616.89    824.10 o 
   3   5   0     7103.06     7975.33    310.71 o 
   5   5   0    10822.91    10977.15    566.56 o 
   7   5   0      518.59      503.77     50.95 o 
   9   5   0     4234.83     3820.25    159.84 o 
  11   5   0       29.68       49.63     18.08 o 
  13   5   0     2704.70     2667.02    177.39 o 
  15   5   0      388.21      395.35     56.79 o 
  17   5   0     1626.27     1623.41    143.81 o 
  19   5   0      613.68      728.75     97.29 o 
  21   5   0      272.77      258.49     60.24 o 
  23   5   0      168.52      165.14     56.78 o 
  25   5   0       13.69       30.98     62.58 o 
   0   6   0    25781.94    27409.61   1842.40 o 
   2   6   0      593.76      656.98     39.45 o 
   4   6   0    11343.40    12570.84    581.39 o 
   6   6   0     2131.17     2271.79    112.96 o 
   8   6   0     5329.50     4913.72    227.43 o 
  10   6   0     1911.91     1923.35    101.72 o 
  12   6   0     3230.28     3161.61    162.35 o 
  14   6   0     3071.35     3079.03    224.21 o 
  16   6   0      467.67      455.00     68.28 o 
  18   6   0     2209.70     2143.19    198.04 o 
  20   6   0       14.00       -3.50     33.22 o 
  22   6   0      391.29      460.43    106.27 o 
  24   6   0        5.07      -61.31     61.31 o 
   1   7   0        3.05       -3.76     21.70 o 
   3   7   0       32.88      142.42     26.09 o 
   5   7   0      728.42      794.33     61.83 o 
   7   7   0        4.69       41.83     19.83 o 
   9   7   0     2212.28     2109.79    122.80 o 
  11   7   0        0.76      -23.03     23.03 o 
  13   7   0      304.48      420.47     66.75 o 
  15   7   0        0.02      154.68     66.06 o 
  17   7   0        2.34        7.66     30.20 o 
  19   7   0       11.78       18.16     33.11 o 
  21   7   0        6.71      -36.75     50.57 o 
  23   7   0        6.78       33.95     66.35 o 
   0   8   0     6955.72     6652.19    510.00 o 
   2   8   0      280.30      310.96     36.77 o 
   4   8   0     4365.43     4649.04    268.71 o 
   6   8   0     1022.46     1044.79     82.59 o 
   8   8   0     1820.13     1949.98    142.93 o 
  10   8   0     1094.30     1257.63     94.19 o 
  12   8   0      968.19      984.18    101.33 o 
  14   8   0     1322.84     1288.09    163.80 o 
  16   8   0      211.54      118.45     56.78 o 
  18   8   0      609.62      756.17    141.95 o 
  20   8   0        1.40      -54.01     56.18 o 
  22   8   0       98.47      129.62     79.51 o 
   1   9   0     2145.90     2331.06    152.28 o 
   3   9   0     1135.49     1133.36     91.50 o 
   5   9   0     3495.81     3629.24    240.19 o 
   7   9   0      221.38      236.18     40.35 o 
   9   9   0     3295.06     3212.15    226.23 o 
  11   9   0        0.13       10.03     35.01 o 
  13   9   0     1155.58     1279.61    187.47 o 
  15   9   0       33.43      141.82     87.70 o 
  17   9   0      311.45      324.40     82.60 o 
  19   9   0       65.70       64.46     61.34 o 
   0  10   0       25.25       10.00     34.75 o 
   2  10   0        4.12       17.80     22.57 o 
   4  10   0       17.09       42.26     47.61 o 
   6  10   0       10.55       -8.24     28.81 o 
   8  10   0        1.89       16.85     25.44 o 
  10  10   0        7.27       29.72     35.00 o 
  12  10   0        6.16        2.07     37.44 o 
  14  10   0        2.14      -36.83     48.42 o 
  16  10   0        0.14       57.63     83.79 o 
  18  10   0        0.20       22.26     78.82 o 
   1  11   0      819.82      843.09     92.57 o 
   3  11   0      367.44      293.51     69.30 o 
   5  11   0      886.15      765.89     92.68 o 
   7  11   0       74.13       24.91     34.71 o 
   9  11   0      551.66      559.20    163.41 o 
  11  11   0        3.13      -52.68     78.99 o 
  13  11   0      353.32      395.65    145.66 o 
   0  12   0      674.37      686.42    159.45 o 
   2  12   0       35.68        2.79     60.34 o 
   4  12   0      513.15      536.98    146.04 o 
   6  12   0      164.61      104.74     74.92 o 
   8  12   0      330.26      203.28    135.11 o 
  10  12   0      201.25      105.12    122.52 o 
   1   1   1      389.51      426.06      3.72 o 
   2   1   1     1072.79     1384.91     28.27 o 
   3   1   1      603.14      597.54     11.02 o 
   4   1   1     2277.18     2546.15     38.42 o 
   5   1   1     1683.08     1611.24     26.89 o 
   6   1   1    39745.50    41406.60    922.44 o 
   7   1   1       71.25       55.38      7.77 o 
   8   1   1    11178.53    10845.87    197.70 o 
   9   1   1     3392.55     3488.68     70.07 o 
  10   1   1     8554.01     8344.11    194.38 o 
  11   1   1       25.07       21.21      6.32 o 
  12   1   1     9008.71     8949.63    239.55 o 
  13   1   1      761.59      768.02     32.37 o 
  14   1   1     1775.03     1824.05     77.37 o 
  15   1   1       32.98        8.10     12.89 o 
  16   1   1      879.00      968.49     52.75 o 
  17   1   1      157.11      199.82     24.84 o 
  18   1   1      193.98      336.90     32.58 o 
  19   1   1       19.39       55.31     22.43 o 
  20   1   1      417.71      550.47     53.80 o 
  21   1   1       42.68       64.30     26.11 o 
  22   1   1        8.32        2.37     24.43 o 
  23   1   1       22.46       29.09     30.31 o 
  24   1   1      525.46      589.41     85.75 o 
  25   1   1        3.52       13.89     30.55 o 
  26   1   1       34.11       63.51     40.55 o 
  27   1   1       26.56       27.47     33.56 o 
  28   1   1       44.83       49.39     39.64 o 
   0   2   1     6600.57     6767.79    149.91 o 
   1   2   1     7693.63     8468.88    149.35 o 
   2   2   1        2.50        9.72      2.91 o 
   3   2   1    29432.29    31074.43    531.29 o 
   4   2   1     3250.34     3337.23     59.09 o 
   5   2   1     6063.38     7005.97    130.08 o 
   6   2   1     1263.94     1174.66     19.73 o 
   7   2   1     8605.63     8056.44    173.61 o 
   8   2   1     2267.50     2237.84     58.62 o 
   9   2   1      143.35      138.02     11.30 o 
  10   2   1     1425.85     1340.63     42.69 o 
  11   2   1     5243.65     4793.07    147.44 o 
  12   2   1      373.61      387.88     21.21 o 
  13   2   1      486.45      476.66     26.55 o 
  14   2   1      312.92      297.25     21.81 o 
  15   2   1     2829.78     2694.20    113.37 o 
  16   2   1        5.22        0.86     18.60 o 
  17   2   1      246.31      284.79     34.59 o 
  18   2   1      157.44      167.32     28.80 o 
  19   2   1      218.69      229.11     35.96 o 
  20   2   1        1.51       40.34     29.09 o 
  21   2   1      412.62      393.32     51.83 o 
  22   2   1       43.24        0.12     22.63 o 
  23   2   1      164.39       47.06     34.08 o 
  24   2   1        4.44       10.69     26.85 o 
  25   2   1      103.28       73.31     38.89 o 
  26   2   1       18.87       20.75     29.28 o 
  27   2   1       13.13       48.61     40.65 o 
  28   2   1        3.26        7.23     36.69 o 
   1   3   1      169.62      184.47      7.15 o 
   2   3   1     5992.24     6567.29    128.47 o 
   3   3   1       15.93       27.43      6.88 o 
   4   3   1      336.84      335.20     10.20 o 
   5   3   1      494.03      487.64     13.34 o 
   6   3   1     2853.87     2676.34     55.17 o 
   7   3   1        0.31       -2.02      7.70 o 
   8   3   1     1970.94     2083.94     49.71 o 
   9   3   1      296.47      271.95     14.86 o 
  10   3   1     1595.30     1749.63     56.37 o 
  11   3   1       32.53       39.58     12.99 o 
  12   3   1      679.03      671.82     30.44 o 
  13   3   1       46.14       59.33     16.29 o 
  14   3   1       47.61       33.79     12.99 o 
  15   3   1        0.97        1.33     11.39 o 
  16   3   1      138.90      194.30     29.15 o 
  17   3   1        0.33       32.28     17.95 o 
  18   3   1        0.13       26.83     18.93 o 
  19   3   1        0.08       36.19     20.75 o 
  20   3   1       65.98       37.31     23.75 o 
  21   3   1        0.91       -7.80     21.72 o 
  22   3   1        3.31       12.50     25.22 o 
  23   3   1        1.81      -21.48     25.20 o 
  24   3   1       40.98       61.97     34.62 o 
  25   3   1        0.10       38.99     33.94 o 
  26   3   1       15.89       73.69     49.53 o 
  27   3   1        0.76       37.88     42.21 o 
   0   4   1      598.51      619.35     28.13 o 
   1   4   1     4926.98     4935.71    110.21 o 
   2   4   1        0.96       32.75     10.77 o 
   3   4   1    14506.49    15062.71    417.62 o 
   4   4   1      930.82      956.16     27.05 o 
   5   4   1     3597.04     3526.49     81.17 o 
   6   4   1      257.23      271.47     13.07 o 
   7   4   1    14681.32    14612.35    409.19 o 
   8   4   1     1188.19     1210.84     36.70 o 
   9   4   1      342.21      358.92     16.93 o 
  10   4   1      478.83      437.53     21.89 o 
  11   4   1    10035.58     9758.38    329.78 o 
  12   4   1      326.77      304.89     20.55 o 
  13   4   1      215.32      169.26     18.48 o 
  14   4   1      218.50      226.78     19.85 o 
  15   4   1     3430.77     3473.96    160.84 o 
  16   4   1       27.66       16.00     17.28 o 
  17   4   1      282.02      348.80     38.17 o 
  18   4   1       91.75      144.24     29.48 o 
  19   4   1      510.48      592.77     55.59 o 
  20   4   1        2.44       -9.66     20.47 o 
  21   4   1      305.69      390.36     51.75 o 
  22   4   1       39.74       31.34     25.47 o 
  23   4   1      209.50      312.43     48.56 o 
  24   4   1        1.73       49.86     30.09 o 
  25   4   1      195.93      158.16     56.32 o 
  26   4   1       17.89       10.09     33.27 o 
  27   4   1       15.08       33.87     38.48 o 
   1   5   1      651.40      682.35     34.10 o 
   2   5   1     3335.83     3042.66     76.70 o 
   3   5   1      409.51      417.68     19.23 o 
   4   5   1      320.36      386.32     18.23 o 
   5   5   1      690.44      739.79     28.31 o 
   6   5   1     7687.10     8091.50    226.80 o 
   7   5   1       27.06       25.55     10.88 o 
   8   5   1     2019.03     2023.41     61.98 o 
   9   5   1      719.10      683.25     27.67 o 
  10   5   1     1418.68     1298.12     46.67 o 
  11   5   1        0.11       12.98     16.39 o 
  12   5   1     2156.50     2007.15     80.17 o 
  13   5   1      229.88      222.75     20.54 o 
  14   5   1      359.38      306.83     31.85 o 
  15   5   1       30.85       67.40     20.19 o 
  16   5   1      400.40      424.53     39.38 o 
  17   5   1       78.45       65.86     21.54 o 
  18   5   1       65.60       51.48     22.03 o 
  19   5   1       18.96       13.75     19.21 o 
  20   5   1      192.49      172.35     33.44 o 
  21   5   1       23.95       69.00     26.79 o 
  22   5   1        0.35      -13.83     28.14 o 
  23   5   1        8.67      -15.03     27.70 o 
  24   5   1      118.94       80.61     39.39 o 
  25   5   1        1.64       -5.64     35.61 o 
  26   5   1        2.07      -15.04     39.39 o 
   0   6   1        7.59       -3.35     12.61 o 
   1   6   1      258.81      227.12     16.46 o 
   2   6   1        3.86       -4.09      9.65 o 
   3   6   1     1018.82      932.61     34.83 o 
   4   6   1       35.87       35.01     10.20 o 
   5   6   1      246.26      262.91     18.15 o 
   6   6   1       25.99       15.87     10.03 o 
   7   6   1     4704.10     4763.75    159.79 o 
   8   6   1       82.23      106.62     14.27 o 
   9   6   1       13.66       12.59     10.90 o 
  10   6   1       49.20       81.93     16.60 o 
  11   6   1     3355.75     3362.14    121.34 o 
  12   6   1       31.30       41.59     15.71 o 
  13   6   1       30.71       81.32     16.67 o 
  14   6   1       21.28        7.30     16.80 o 
  15   6   1      402.22      456.15     43.13 o 
  16   6   1        4.74       -1.13     15.25 o 
  17   6   1       17.05        0.90     21.55 o 
  18   6   1        0.24       -3.51     27.20 o 
  19   6   1       72.53      155.78     41.92 o 
  20   6   1        0.00        1.56     27.34 o 
  21   6   1       11.02       31.78     29.81 o 
  22   6   1        0.80       -7.09     32.42 o 
  23   6   1       24.53       58.41     34.00 o 
  24   6   1        0.06      -22.09     33.11 o 
  25   6   1       81.88       87.09     58.21 o 
   1   7   1      503.41      580.31     32.04 o 
   2   7   1    10205.37    10592.01    392.98 o 
   3   7   1      261.99      280.92     20.16 o 
   4   7   1      563.16      525.96     26.14 o 
   5   7   1      733.47      718.72     36.25 o 
   6   7   1     9923.10    10384.86    385.86 o 
   7   7   1       40.38       43.06     13.13 o 
   8   7   1     2965.65     3082.51    121.47 o 
   9   7   1      628.04      601.29     34.96 o 
  10   7   1     2969.98     2968.87    117.00 o 
  11   7   1        7.03       18.63     15.65 o 
  12   7   1     2636.59     2505.21    117.40 o 
  13   7   1      203.04      215.25     23.71 o 
  14   7   1      357.87      339.96     37.54 o 
  15   7   1       21.43      -10.95     23.93 o 
  16   7   1      901.13      885.69     86.85 o 
  17   7   1       43.33       79.05     35.68 o 
  18   7   1       37.39       46.86     28.31 o 
  19   7   1       14.53        7.93     24.09 o 
  20   7   1      524.25      669.57     85.80 o 
  21   7   1       12.30       10.77     29.40 o 
  22   7   1        2.66       80.02     44.04 o 
  23   7   1       12.09       11.19     34.52 o 
   0   8   1      145.75      198.62     31.56 o 
   1   8   1      789.53      777.00     43.69 o 
   2   8   1        0.18       -2.42     11.28 o 
   3   8   1     1003.74     1024.74     60.93 o 
   4   8   1       89.62      128.27     18.57 o 
   5   8   1      215.85      243.85     23.77 o 
   6   8   1        0.88        6.81     11.92 o 
   7   8   1      108.92      124.06     24.83 o 
   8   8   1       44.74       59.50     17.68 o 
   9   8   1       37.45       48.28     16.69 o 
  10   8   1        5.71       38.23     17.32 o 
  11   8   1      105.70      121.42     20.95 o 
  12   8   1       17.93       10.19     17.53 o 
  13   8   1        6.95       24.35     22.64 o 
  14   8   1       19.56       19.46     24.42 o 
  15   8   1      352.61      357.34     51.87 o 
  16   8   1        4.70      -22.71     27.09 o 
  17   8   1       74.29      116.01     37.49 o 
  18   8   1       28.65       48.30     41.12 o 
  19   8   1      107.03      113.93     37.96 o 
  20   8   1        0.92      -14.80     32.82 o 
  21   8   1       37.35       24.84     39.78 o 
  22   8   1        9.26       15.42     42.80 o 
   1   9   1        3.99       10.72     13.76 o 
   2   9   1     1671.91     1787.54     96.08 o 
   3   9   1        6.97       14.52     17.66 o 
   4   9   1       58.08      136.57     26.52 o 
   5   9   1       20.28       43.86     21.10 o 
   6   9   1     1397.96     1266.62     71.51 o 
   7   9   1        9.98       10.08     18.87 o 
   8   9   1      356.46      361.74     32.79 o 
   9   9   1       29.34       42.66     26.61 o 
  10   9   1      631.37      640.59     56.75 o 
  11   9   1        0.15       42.83     26.83 o 
  12   9   1      361.29      430.35     54.57 o 
  13   9   1       12.35       33.43     30.44 o 
  14   9   1       76.70       96.10     35.21 o 
  15   9   1        0.18       29.10     28.63 o 
  16   9   1      231.96      316.00     66.88 o 
  17   9   1        1.65       21.00     41.99 o 
  18   9   1        5.25       24.33     42.00 o 
  19   9   1        0.46        1.72     36.54 o 
  20   9   1      150.09      242.61     80.49 o 
   0  10   1      247.52      295.72     44.88 o 
   1  10   1     1620.30     1469.91     81.24 o 
   2  10   1        4.81       14.84     18.54 o 
   3  10   1     2511.59     2320.66    130.16 o 
   4  10   1      205.76      249.44     35.17 o 
   5  10   1      462.32      537.70     45.91 o 
   6  10   1       35.63       35.20     27.39 o 
   7  10   1     2253.91     2205.89    142.18 o 
   8  10   1       96.48       96.65     30.17 o 
   9  10   1       17.48      -15.44     23.97 o 
  10  10   1       57.96       69.13     31.51 o 
  11  10   1     1575.78     1620.30    161.85 o 
  12  10   1       23.05      -13.88     30.49 o 
  13  10   1       68.30       61.03     34.28 o 
  14  10   1       44.80       72.01     51.08 o 
  15  10   1      690.19      773.40    130.28 o 
  16  10   1        2.94       11.20     39.58 o 
  17  10   1      117.16      130.57     64.40 o 
   1  11   1       13.46       32.45     23.59 o 
   2  11   1      143.40      180.47     38.89 o 
   3  11   1        7.06       32.58     45.65 o 
   4  11   1        1.49       15.05     28.67 o 
   5  11   1        8.27      -23.24     26.92 o 
   6  11   1       97.71       79.44     36.74 o 
   7  11   1        0.98       11.85     27.87 o 
   8  11   1       12.00      -25.57     34.68 o 
   9  11   1        3.44       51.21     37.88 o 
  10  11   1       14.19       40.02     39.92 o 
  11  11   1        0.00       44.06     38.61 o 
  12  11   1       12.41        3.97     40.77 o 
  13  11   1        2.59      -16.79     51.29 o 
  14  11   1        4.04      -10.59     56.76 o 
   0  12   1       26.29      118.72     80.82 o 
   1  12   1      271.61      249.86     57.23 o 
   2  12   1        0.66       -3.86     31.98 o 
   3  12   1      442.87      426.43     80.30 o 
   4  12   1       25.86       55.67     40.98 o 
   5  12   1      128.94      149.94     54.62 o 
   6  12   1        5.93       45.38     52.31 o 
   7  12   1      668.57      684.65    171.40 o 
   8  12   1       13.74       19.29     49.67 o 
   9  12   1        4.02      -24.18     49.67 o 
  10  12   1       10.15       21.10     53.43 o 
   0   0   2   182178.95   150636.91  19307.50 o 
   1   0   2     8451.35     8844.80    266.13 o 
   2   0   2     1023.10      890.91     29.05 o 
   3   0   2    17089.96    19250.54    616.83 o 
   4   0   2    42761.35    41483.90   1652.13 o 
   5   0   2     2082.02     2326.38     72.16 o 
   6   0   2     5460.19     5710.75    175.23 o 
   7   0   2     3446.22     3463.11    123.68 o 
   8   0   2    11613.79    11758.35    448.16 o 
   9   0   2        1.25        7.01     13.19 o 
  10   0   2     3742.14     3569.33    144.97 o 
  11   0   2     1419.79     1170.38     57.24 o 
  12   0   2     5729.80     5802.45    257.86 o 
  13   0   2      273.69      306.13     27.24 o 
  14   0   2     6844.32     6929.97    339.94 o 
  15   0   2     1439.43     1255.21     76.26 o 
  16   0   2      482.69      448.83     46.45 o 
  17   0   2      255.22      235.00     53.85 o 
  18   0   2     6410.45     5940.61    496.18 o 
  19   0   2      267.69      438.90    108.42 o 
  20   0   2       25.94       70.35     45.23 o 
  21   0   2      283.80      312.29     54.53 o 
  22   0   2      911.75      907.67    154.48 o 
  23   0   2       47.26       36.76     42.63 o 
  24   0   2       12.52        4.22     44.70 o 
  25   0   2       17.97       24.25     46.23 o 
  26   0   2      152.37      229.67     75.97 o 
  27   0   2        2.30       20.76     62.61 o 
  28   0   2        5.63      -15.39     59.93 o 
   1   1   2     4314.96     4310.42     56.38 o 
   2   1   2       55.27       59.49      5.26 o 
   3   1   2     2944.97     2828.09     61.91 o 
   4   1   2       47.90       57.62      6.33 o 
   5   1   2     5882.95     5812.67    120.99 o 
   6   1   2      292.90      297.50     11.18 o 
   7   1   2       96.94      106.30      8.01 o 
   8   1   2       77.57       87.02      8.48 o 
   9   1   2     7818.15     7954.50    218.93 o 
  10   1   2       30.66       23.10      7.87 o 
  11   1   2       31.79       55.25     14.90 o 
  12   1   2       96.90      103.86     11.71 o 
  13   1   2     2193.60     2124.61     81.43 o 
  14   1   2      150.34      215.96     24.92 o 
  15   1   2      128.86      148.94     22.69 o 
  16   1   2      140.54      174.06     23.98 o 
  17   1   2      912.82      930.86     55.06 o 
  18   1   2       14.77       41.12     19.76 o 
  19   1   2      141.29      199.45     33.55 o 
  20   1   2       49.86      116.63     27.66 o 
  21   1   2      225.79      251.65     47.45 o 
  22   1   2        0.16       34.78     30.57 o 
  23   1   2       60.99       95.12     36.58 o 
  24   1   2       13.38       19.25     31.58 o 
  25   1   2        5.16       40.87     36.95 o 
  26   1   2        0.27      -10.89     34.57 o 
  27   1   2       44.26       13.35     35.55 o 
  28   1   2        0.11      -38.69     42.60 o 
   0   2   2    29570.96    29618.18    588.20 o 
   1   2   2     1835.75     1830.85     25.21 o 
   2   2   2      459.08      420.47     10.65 o 
   3   2   2     2135.88     2294.12     47.23 o 
   4   2   2     9342.62     9407.59    222.88 o 
   5   2   2      496.54      540.98     18.57 o 
   6   2   2      968.44      959.67     29.13 o 
   7   2   2      384.23      369.97     15.78 o 
   8   2   2     2217.82     2104.14     49.44 o 
   9   2   2       51.73       53.58      6.56 o 
  10   2   2      710.50      652.06     19.83 o 
  11   2   2      290.44      306.62     20.76 o 
  12   2   2     1317.36     1285.34     52.51 o 
  13   2   2       17.14       34.61     14.05 o 
  14   2   2     2086.35     2165.46     90.56 o 
  15   2   2      510.76      511.06     37.86 o 
  16   2   2      218.94      294.69     27.74 o 
  17   2   2      116.55      128.76     22.16 o 
  18   2   2     1734.68     1825.23     96.32 o 
  19   2   2      180.37      238.81     29.47 o 
  20   2   2        7.20       28.69     21.12 o 
  21   2   2       84.78       62.13     28.00 o 
  22   2   2      253.79      277.00     45.47 o 
  23   2   2       22.10       32.85     27.07 o 
  24   2   2        0.89       38.76     32.69 o 
  25   2   2        6.51        6.56     31.14 o 
  26   2   2       26.89       83.64     45.83 o 
  27   2   2        0.93      -15.05     36.84 o 
   1   3   2    18923.55    19577.66    485.23 o 
   2   3   2     6859.67     7070.05    151.29 o 
   3   3   2     9947.68    10324.91    194.74 o 
   4   3   2      799.78      822.53     21.13 o 
   5   3   2    21960.49    21943.84    626.69 o 
   6   3   2     3100.72     3126.07     87.55 o 
   7   3   2      681.88      659.80     16.55 o 
   8   3   2      372.16      327.59     12.55 o 
   9   3   2    20126.00    20306.70    583.14 o 
  10   3   2      529.79      434.24     17.68 o 
  11   3   2        1.53       10.43     10.98 o 
  12   3   2     1041.50      962.48     43.24 o 
  13   3   2     7162.24     7047.64    258.09 o 
  14   3   2      413.42      391.06     28.86 o 
  15   3   2      501.28      505.91     37.65 o 
  16   3   2      829.18      753.85     47.84 o 
  17   3   2     3099.54     3080.16    140.42 o 
  18   3   2       27.47       92.22     25.21 o 
  19   3   2      641.57      717.47     60.03 o 
  20   3   2      291.70      277.97     45.40 o 
  21   3   2      700.33      679.49     70.34 o 
  22   3   2        2.93      -17.27     24.47 o 
  23   3   2      264.83      295.97     55.32 o 
  24   3   2       53.60       19.12     30.51 o 
  25   3   2       22.15      -10.26     33.47 o 
  26   3   2        0.23       50.33     41.52 o 
  27   3   2      118.25       55.91     42.67 o 
   0   4   2     8137.31     8294.67    314.19 o 
   1   4   2       15.39       16.85      7.09 o 
   2   4   2       60.41       60.25      5.56 o 
   3   4   2      401.26      416.72     17.86 o 
   4   4   2     2266.67     2363.04     51.93 o 
   5   4   2       38.42       39.33      7.25 o 
   6   4   2      380.63      385.70     12.92 o 
   7   4   2      220.30      236.11     14.91 o 
   8   4   2     1241.08     1330.76    117.99 o 
   9   4   2        0.66       -1.14      8.32 o 
  10   4   2      340.96      324.66     21.40 o 
  11   4   2       89.43      102.99     12.74 o 
  12   4   2      583.50      504.58     25.61 o 
  13   4   2        7.34        1.26     11.30 o 
  14   4   2      308.91      285.73     22.83 o 
  15   4   2       27.98       24.59     13.03 o 
  16   4   2       14.93        2.93     14.05 o 
  17   4   2        1.56       16.38     22.36 o 
  18   4   2      363.32      345.12     38.69 o 
  19   4   2        2.50        2.57     17.81 o 
  20   4   2        1.72      -19.93     21.14 o 
  21   4   2        6.05       -7.40     27.53 o 
  22   4   2       64.95       68.25     36.02 o 
  23   4   2        0.25       -6.66     27.90 o 
  24   4   2        4.38      -33.49     33.49 o 
  25   4   2        0.87        7.88     33.85 o 
  26   4   2       36.31       58.95     43.15 o 
   1   5   2     7929.24     7432.10    190.37 o 
   2   5   2     5922.32     6146.62    165.00 o 
   3   5   2     3527.30     3458.72     88.19 o 
   4   5   2      345.13      337.78     15.46 o 
   5   5   2     5873.63     5839.86    151.91 o 
   6   5   2     1730.40     1797.26     49.98 o 
   7   5   2      388.14      383.99     17.24 o 
   8   5   2      535.72      528.59     21.41 o 
   9   5   2     2693.25     2607.86     73.05 o 
  10   5   2      408.16      404.24     40.03 o 
  11   5   2        2.03       32.86     12.57 o 
  12   5   2      527.28      520.59     29.79 o 
  13   5   2     1696.87     1670.27     71.20 o 
  14   5   2       94.41       76.75     15.47 o 
  15   5   2      185.42      215.02     26.20 o 
  16   5   2      507.30      517.95     43.61 o 
  17   5   2     1041.52     1036.50     92.16 o 
  18   5   2        4.24       23.02     23.63 o 
  19   5   2      358.44      355.18     52.74 o 
  20   5   2      225.04      269.99     49.65 o 
  21   5   2      181.10      225.36     51.47 o 
  22   5   2        2.54        1.38     24.09 o 
  23   5   2      102.85      211.37     51.61 o 
  24   5   2       25.52       36.99     32.84 o 
  25   5   2        8.87       46.29     41.82 o 
   0   6   2    17058.78    17931.02    864.00 o 
   1   6   2      646.90      671.24     27.75 o 
   2   6   2      429.13      414.01     20.45 o 
   3   6   2     1290.33     1262.80     41.84 o 
   4   6   2     8179.06     8105.83    244.04 o 
   5   6   2      236.17      225.97     15.48 o 
   6   6   2     1580.31     1609.52     55.06 o 
   7   6   2      860.92      822.44     32.10 o 
   8   6   2     3690.35     3509.42    115.38 o 
   9   6   2       39.38       36.67     13.11 o 
  10   6   2     1500.62     1463.82     63.99 o 
  11   6   2      630.53      783.73     99.14 o 
  12   6   2     2061.43     2337.16    252.12 o 
  13   6   2        3.19        7.29     16.64 o 
  14   6   2     2118.67     2091.84    121.01 o 
  15   6   2      463.44      375.76     40.45 o 
  16   6   2      286.11      318.00     45.80 o 
  17   6   2       45.66       21.23     26.59 o 
  18   6   2     1449.81     1461.52    124.18 o 
  19   6   2      107.36       33.03     30.21 o 
  20   6   2        7.67      -28.43     28.43 o 
  21   6   2       51.73       61.68     36.37 o 
  22   6   2      255.96      247.72     54.26 o 
  23   6   2       13.36        2.08     28.01 o 
  24   6   2        2.92       64.91     48.38 o 
   1   7   2        2.58       26.96     13.24 o 
   2   7   2       21.55       14.05      8.87 o 
   3   7   2       10.47       23.97     10.66 o 
   4   7   2       20.75       31.29     17.64 o 
   5   7   2      327.25      334.55     21.14 o 
   6   7   2       16.81       50.70     15.81 o 
   7   7   2        7.56       26.57     15.14 o 
   8   7   2       32.36       29.88     14.49 o 
   9   7   2     1213.48     1115.94     60.13 o 
  10   7   2        8.77       24.94     14.36 o 
  11   7   2        0.02        9.52     16.78 o 
  12   7   2       20.93       40.89     20.47 o 
  13   7   2      168.92      177.27     41.12 o 
  14   7   2        3.20      -18.47     18.47 o 
  15   7   2        0.76        1.70     21.67 o 
  16   7   2        7.81       11.73     24.83 o 
  17   7   2        1.00       34.24     29.15 o 
  18   7   2        0.01       20.84     30.92 o 
  19   7   2        9.53       -2.50     27.68 o 
  20   7   2       15.03       51.94     38.92 o 
  21   7   2        5.49      -15.66     34.59 o 
  22   7   2        0.03        9.81     34.09 o 
  23   7   2        5.52      -12.83     36.56 o 
   0   8   2     4270.92     4326.55    238.74 o 
   1   8   2      770.81      750.25     41.99 o 
   2   8   2      183.42      186.51     19.75 o 
   3   8   2     1143.38     1096.32     52.16 o 
   4   8   2     2689.86     2563.96    118.76 o 
   5   8   2      127.62      178.34     26.60 o 
   6   8   2      659.83      716.04     57.43 o 
   7   8   2      848.22      879.04     62.51 o 
   8   8   2     1185.04     1087.79     66.37 o 
   9   8   2        3.18        6.44     14.44 o 
  10   8   2      709.53      756.41     61.62 o 
  11   8   2      559.44      618.94     65.40 o 
  12   8   2      649.61      683.97     68.75 o 
  13   8   2       13.13       44.07     32.50 o 
  14   8   2      838.13      939.13     99.01 o 
  15   8   2      322.54      369.97     64.26 o 
  16   8   2      137.48      145.41     49.32 o 
  17   8   2       62.03       85.81     38.52 o 
  18   8   2      379.48      362.64     70.78 o 
  19   8   2       95.60       11.37     29.93 o 
  20   8   2        1.22       63.54     50.27 o 
  21   8   2       33.43       21.91     41.24 o 
   1   9   2     1273.39     1339.13     93.88 o 
   2   9   2      624.66      706.89     58.90 o 
   3   9   2      737.79      721.07     57.17 o 
   4   9   2       88.75      100.86     30.67 o 
   5   9   2     2206.40     2067.25    122.24 o 
   6   9   2      450.80      475.58     48.17 o 
   7   9   2      167.04      248.50     56.43 o 
   8   9   2      192.43      181.96     40.82 o 
   9   9   2     2165.26     2054.64    131.31 o 
  10   9   2      200.81      211.31     42.42 o 
  11   9   2        0.13       48.60     31.60 o 
  12   9   2      162.47      191.85     42.38 o 
  13   9   2      747.96      696.28     90.06 o 
  14   9   2       46.01       83.69     39.74 o 
  15   9   2       17.78       45.78     34.85 o 
  16   9   2       66.34       26.91     35.89 o 
  17   9   2      205.85      261.49     63.44 o 
  18   9   2        2.01      -24.09     37.99 o 
  19   9   2       42.02       49.16     50.06 o 
   0  10   2        1.88       -9.59     24.09 o 
   1  10   2       60.77      174.91     42.58 o 
   2  10   2        1.27      111.09     36.59 o 
   3  10   2       78.44       61.63     31.39 o 
   4  10   2        2.47        5.43     26.62 o 
   5  10   2        2.57       15.58     25.63 o 
   6  10   2        2.66       36.78     34.42 o 
   7  10   2       33.37       -1.99     22.01 o 
   8  10   2        1.34       65.02     37.57 o 
   9  10   2        1.82        2.97     26.47 o 
  10  10   2        1.97       82.70     38.34 o 
  11  10   2       13.05        6.99     28.66 o 
  12  10   2        2.08       25.82     30.51 o 
  13  10   2        3.62       97.01     53.59 o 
  14  10   2        0.49      -13.64     35.04 o 
  15  10   2       10.01       16.56     44.34 o 
  16  10   2        0.00      -29.43     46.76 o 
  17  10   2        5.84       91.05     65.37 o 
   1  11   2      608.48      605.81    102.10 o 
   2  11   2      317.14      349.74     67.33 o 
   3  11   2      266.26      359.57     57.23 o 
   4  11   2       22.59        3.18     25.65 o 
   5  11   2      665.04      625.98     77.13 o 
   6  11   2      199.16      189.83     49.32 o 
   7  11   2       45.01       25.68     38.89 o 
   8  11   2       52.61       83.92     43.13 o 
   9  11   2      401.49      337.95     62.07 o 
  10  11   2      109.19       51.61     38.93 o 
  11  11   2        0.68       21.57     35.23 o 
  12  11   2       63.98       37.25     40.67 o 
  13  11   2      234.84      209.53     82.08 o 
   0  12   2      392.98      452.65    110.89 o 
   1  12   2       54.91       81.47     39.36 o 
   2  12   2       19.98        0.83     38.18 o 
   3  12   2      117.53       81.15     52.19 o 
   4  12   2      297.24      257.25     70.12 o 
   5  12   2       11.35        5.17     32.52 o 
   6  12   2       89.24       52.88     51.33 o 
   7  12   2      139.91      120.40     50.42 o 
   8  12   2      201.87      143.43     70.52 o 
   1   1   3     4475.20     4405.79     87.04 o 
   2   1   3     3940.20     3878.42     81.34 o 
   3   1   3     3013.91     3060.18     69.36 o 
   4   1   3      880.56      874.73     22.62 o 
   5   1   3     9530.23     9519.71    227.36 o 
   6   1   3    12672.90    12824.84    348.40 o 
   7   1   3      422.98      500.90     21.00 o 
   8   1   3     4308.90     4136.07    114.95 o 
   9   1   3    12789.12    13205.75    415.22 o 
  10   1   3     3388.22     3376.88    108.24 o 
  11   1   3        6.15       18.22      9.59 o 
  12   1   3     3396.03     3108.69    102.23 o 
  13   1   3     3932.34     3924.82    138.60 o 
  14   1   3      635.42      576.14     29.89 o 
  15   1   3      216.99      232.98     26.53 o 
  16   1   3      437.73      499.47     40.50 o 
  17   1   3      857.54      872.70     60.69 o 
  18   1   3       77.03      219.97     32.92 o 
  19   1   3      128.29      180.71     35.56 o 
  20   1   3      213.63      266.24     41.90 o 
  21   1   3      219.03      336.18     43.05 o 
  22   1   3        3.28      -16.91     25.65 o 
  23   1   3      128.44      215.11     44.33 o 
  24   1   3      228.56      196.08     54.14 o 
  25   1   3       20.55       -4.01     34.28 o 
  26   1   3       15.88       66.96     49.65 o 
  27   1   3      136.47      158.58     63.52 o 
   0   2   3    18418.21    19430.69    591.93 o 
   1   2   3     2711.50     2770.02    206.45 o 
   2   2   3       93.27       99.40     24.49 o 
   3   2   3     6592.06     6458.07    130.87 o 
   4   2   3    10478.22    10644.40    228.72 o 
   5   2   3     1716.58     1784.23     41.88 o 
   6   2   3     2528.23     2615.77     63.18 o 
   7   2   3     2565.63     2409.09     57.83 o 
   8   2   3     6759.76     6933.07    183.30 o 
   9   2   3      153.12      171.68     18.78 o 
  10   2   3     3638.66     3548.42    104.27 o 
  11   2   3     1720.53     1683.29     64.04 o 
  12   2   3     1654.41     1580.43     66.01 o 
  13   2   3       80.13       99.77     17.61 o 
  14   2   3     1474.09     1435.28     67.77 o 
  15   2   3     1143.63     1170.94     66.14 o 
  16   2   3       59.45       71.62     19.52 o 
  17   2   3      116.43      153.00     29.61 o 
  18   2   3      842.27      733.90     49.94 o 
  19   2   3      139.55      171.27     27.92 o 
  20   2   3        7.50       29.64     22.16 o 
  21   2   3      156.48      155.26     37.77 o 
  22   2   3      244.29      226.09     44.02 o 
  23   2   3       76.78       38.03     33.25 o 
  24   2   3       18.23        3.46     30.65 o 
  25   2   3       39.82       21.48     37.62 o 
  26   2   3      101.37        9.77     38.15 o 
  27   2   3        6.37        0.69     35.14 o 
   1   3   3      230.35      204.66      9.56 o 
   2   3   3      727.65      636.73     18.07 o 
   3   3   3       42.61       32.07      8.77 o 
   4   3   3       16.36       19.17      9.89 o 
   5   3   3      781.58      777.61     64.42 o 
   6   3   3      690.28      735.35     27.28 o 
   7   3   3       26.50       40.46     10.79 o 
   8   3   3      247.45      289.91     17.82 o 
   9   3   3      595.79      653.15     29.63 o 
  10   3   3      429.10      465.66     26.48 o 
  11   3   3       36.78       55.08     12.69 o 
  12   3   3      118.61      120.97     14.13 o 
  13   3   3      152.96      196.04     18.09 o 
  14   3   3       26.55       30.21     12.89 o 
  15   3   3        1.05       -5.35     13.39 o 
  16   3   3       39.36       66.18     18.34 o 
  17   3   3        0.56       26.66     19.22 o 
  18   3   3        0.58       38.55     23.66 o 
  19   3   3        0.30       27.29     23.00 o 
  20   3   3       34.14       55.85     30.35 o 
  21   3   3        1.90      -29.74     29.74 o 
  22   3   3        0.84        4.66     27.91 o 
  23   3   3        8.08       -0.71     27.42 o 
  24   3   3       24.86       70.86     36.63 o 
  25   3   3        0.67       28.89     38.26 o 
  26   3   3        4.52       31.56     41.03 o 
   0   4   3     5995.76     5810.24    231.24 o 
   1   4   3     3752.90     3544.24    100.57 o 
   2   4   3      107.09      131.10     16.55 o 
   3   4   3     7445.71     7158.72    233.50 o 
   4   4   3     6292.85     6029.33    232.80 o 
   5   4   3     1511.07     1404.82     33.87 o 
   6   4   3     1368.38     1338.80    132.98 o 
   7   4   3     6227.21     6263.27    538.35 o 
   8   4   3     5093.66     5006.64    164.21 o 
   9   4   3      101.85      136.35     18.23 o 
  10   4   3     2386.75     2305.36     85.48 o 
  11   4   3     4112.46     3889.37    137.73 o 
  12   4   3     1517.05     1449.95     80.16 o 
  13   4   3      124.10      173.96     25.75 o 
  14   4   3     1360.50     1274.44     82.75 o 
  15   4   3     1520.76     1454.59     88.54 o 
  16   4   3      138.69      173.67     31.97 o 
  17   4   3      159.95      205.67     38.35 o 
  18   4   3      559.25      617.06     69.59 o 
  19   4   3      240.93      268.36     46.65 o 
  20   4   3        8.40       60.38     30.95 o 
  21   4   3      141.59      166.82     40.43 o 
  22   4   3      221.98      217.47     54.37 o 
  23   4   3       96.60       71.44     39.85 o 
  24   4   3        9.14       81.10     42.57 o 
  25   4   3       80.56      168.11     58.57 o 
   1   5   3     2763.39     2751.34     92.84 o 
   2   5   3     1400.44     1215.01     37.15 o 
   3   5   3     1580.45     1651.05     64.68 o 
   4   5   3      127.53      187.30     21.76 o 
   5   5   3     3063.62     3116.99    123.15 o 
   6   5   3     2670.77     2821.20    115.47 o 
   7   5   3      151.12      158.33     13.17 o 
   8   5   3      772.02      769.13     90.65 o 
   9   5   3     3010.44     2941.02    328.42 o 
  10   5   3      649.78      614.23     32.85 o 
  11   5   3        1.43        2.92     14.53 o 
  12   5   3      785.63      706.62     48.42 o 
  13   5   3     1145.50     1076.01     68.78 o 
  14   5   3      160.50      131.96     24.85 o 
  15   5   3      138.79      177.74     29.30 o 
  16   5   3      148.97      190.79     30.81 o 
  17   5   3      413.82      389.21     41.12 o 
  18   5   3       35.60       46.28     32.40 o 
  19   5   3       96.72      115.70     39.62 o 
  20   5   3       74.43       45.22     27.70 o 
  21   5   3      125.57       42.02     34.36 o 
  22   5   3        0.01       -2.15     25.47 o 
  23   5   3       46.61       13.90     33.04 o 
  24   5   3       45.58       36.97     42.01 o 
  25   5   3        9.62        0.54     39.95 o 
   0   6   3       20.65       21.31     17.60 o 
   1   6   3      179.23      190.46     18.95 o 
   2   6   3       22.10       11.87     10.88 o 
   3   6   3      547.26      510.57     34.81 o 
   4   6   3      299.83      263.88     26.81 o 
   5   6   3      110.91      113.22     19.10 o 
   6   6   3      158.82      170.87     23.57 o 
   7   6   3     1738.37     1732.01     90.45 o 
   8   6   3      431.58      447.40     38.26 o 
   9   6   3        3.65       19.63     21.44 o 
  10   6   3      306.87      289.24     51.95 o 
  11   6   3     1262.75     1199.52     65.26 o 
  12   6   3      141.00      156.28     24.29 o 
  13   6   3       20.22       20.17     15.33 o 
  14   6   3      124.04      130.91     25.27 o 
  15   6   3      159.72      199.59     29.79 o 
  16   6   3       19.81       16.87     18.84 o 
  17   6   3        6.11       21.39     23.55 o 
  18   6   3        1.79       52.82     37.10 o 
  19   6   3       28.20       39.90     36.42 o 
  20   6   3        0.00        1.81     30.95 o 
  21   6   3        6.62       90.31     45.26 o 
  22   6   3        4.41      103.28     44.75 o 
  23   6   3       13.53       21.46     38.10 o 
   1   7   3     2420.65     2258.51    109.90 o 
   2   7   3     3673.03     3156.22    149.71 o 
   3   7   3     1295.49     1109.94     66.46 o 
   4   7   3      165.96      231.14     35.24 o 
   5   7   3     3266.00     3172.35    152.55 o 
   6   7   3     3873.62     3775.07    186.89 o 
   7   7   3      250.21      246.20     32.21 o 
   8   7   3     1011.36     1046.96     68.56 o 
   9   7   3     2758.69     2574.23    141.11 o 
  10   7   3     1222.54     1138.12     73.43 o 
  11   7   3       16.66      124.72     35.22 o 
  12   7   3      960.46      952.42     82.40 o 
  13   7   3     1049.05     1025.37     91.72 o 
  14   7   3      176.59      165.61     38.44 o 
  15   7   3      101.77      105.56     33.77 o 
  16   7   3      353.40      507.02     74.91 o 
  17   7   3      258.13      230.33     53.73 o 
  18   7   3       25.35       76.74     49.40 o 
  19   7   3       79.29       47.76     39.65 o 
  20   7   3      235.46      348.68     78.15 o 
  21   7   3       73.79        8.25     37.30 o 
  22   7   3        0.65       32.17     40.62 o 
   0   8   3     1044.41     1053.47     98.95 o 
   1   8   3      502.14      504.39     43.37 o 
   2   8   3        2.27       39.44     23.13 o 
   3   8   3      666.52      657.72     65.58 o 
   4   8   3      613.88      641.30     56.67 o 
   5   8   3       85.83       93.88     26.86 o 
   6   8   3       26.13       32.36     23.81 o 
   7   8   3       99.27      144.26     31.33 o 
   8   8   3      248.61      274.56     39.42 o 
   9   8   3        5.49        9.69     23.78 o 
  10   8   3       56.75       18.94     33.62 o 
  11   8   3       70.67       59.59     31.07 o 
  12   8   3       93.53      202.01     49.74 o 
  13   8   3        9.48       13.83     25.21 o 
  14   8   3      130.49      150.70     43.43 o 
  15   8   3      171.41      129.50     42.14 o 
  16   8   3       21.74       17.15     31.77 o 
  17   8   3       42.41        1.52     31.00 o 
  18   8   3      160.73      134.22     53.20 o 
  19   8   3       43.64       25.31     37.73 o 
  20   8   3        3.44      -19.74     38.96 o 
   1   9   3       74.76      158.21     33.11 o 
   2   9   3      983.82      975.32     82.12 o 
   3   9   3       68.33       35.77     28.26 o 
   4   9   3       41.84      153.51     51.22 o 
   5   9   3      180.31      183.12     36.92 o 
   6   9   3      709.10      707.06     73.36 o 
   7   9   3       47.41       60.86     26.84 o 
   8   9   3      194.79      261.19     44.42 o 
   9   9   3      194.20      276.12     57.24 o 
  10   9   3      252.80      331.97     59.46 o 
  11   9   3        0.03       10.94     27.86 o 
  12   9   3      184.61      299.07     61.39 o 
  13   9   3       77.71      232.86     66.15 o 
  14   9   3       27.49       95.73     46.11 o 
  15   9   3        3.49       18.97     35.89 o 
  16   9   3      116.26       89.51     52.45 o 
  17   9   3       10.65       -2.37     43.94 o 
  18   9   3        1.74       95.83     56.94 o 
   0  10   3     1238.03     1181.02    156.08 o 
   1  10   3      610.73      592.69     72.77 o 
   2  10   3       23.57       26.93     29.92 o 
   3  10   3      947.80      911.85    108.84 o 
   4  10   3     1014.27     1061.56     97.96 o 
   5  10   3      176.86      237.96     54.83 o 
   6  10   3      166.91      152.93     44.08 o 
   7  10   3      822.71      865.72    106.19 o 
   8  10   3      481.37      563.80     80.57 o 
   9  10   3       11.14       82.52     47.48 o 
  10  10   3      278.12      255.00     57.05 o 
  11  10   3      628.07      717.15    103.68 o 
  12  10   3      124.39      129.25     49.43 o 
  13  10   3       21.34       90.23     51.66 o 
  14  10   3      228.84      232.54     64.37 o 
  15  10   3      302.34      265.65     73.78 o 
   1  11   3       75.43       -8.66     28.48 o 
   2  11   3       62.22       56.51     37.02 o 
   3  11   3       39.67       94.97     42.03 o 
   4  11   3        0.88      -49.05     49.05 o 
   5  11   3       48.78       62.91     42.46 o 
   6  11   3       54.54       21.86     38.55 o 
   7  11   3        6.27      -43.41     43.41 o 
   8  11   3        8.36       87.68     87.21 o 
   9  11   3       22.25       76.30     53.66 o 
  10  11   3       10.80      -36.43     40.50 o 
  11  11   3        0.07      -43.63     43.63 o 
  12  11   3        7.99        7.41     45.37 o 
   0  12   3      134.51       81.27     73.69 o 
   1  12   3      102.71      196.89     61.17 o 
   2  12   3        2.60       11.87     39.23 o 
   3  12   3      165.87      105.69     54.46 o 
   4  12   3      134.76       72.46     61.59 o 
   5  12   3       58.56       86.12     53.45 o 
   0   0   4    20045.10    16669.16   1657.18 o 
   1   0   4     9279.77     9793.72    402.00 o 
   2   0   4      189.81      201.83     19.19 o 
   3   0   4    15150.22    14670.27    722.94 o 
   4   0   4     6647.75     6840.22    258.68 o 
   5   0   4     2607.20     2617.18    101.33 o 
   6   0   4      682.79      650.04     37.86 o 
   7   0   4     5993.02     5563.75    219.66 o 
   8   0   4     2269.38     2286.53    104.24 o 
   9   0   4       67.81      167.51     49.05 o 
  10   0   4      558.39      525.45     46.03 o 
  11   0   4     2954.79     2799.77    163.04 o 
  12   0   4     1435.72     1538.50    100.03 o 
  13   0   4      227.48      259.31     36.83 o 
  14   0   4     1597.21     1584.84    111.26 o 
  15   0   4     2504.43     2395.53    156.49 o 
  16   0   4      191.63      196.43     31.71 o 
  17   0   4      451.91      463.37     71.84 o 
  18   0   4     1473.02     1443.18    151.57 o 
  19   0   4      582.82      520.78     86.49 o 
  20   0   4       11.18      -42.35     42.35 o 
  21   0   4      457.58      473.11     82.40 o 
  22   0   4      203.24      193.54     56.22 o 
  23   0   4       93.94       73.80     70.06 o 
  24   0   4        0.17      137.69    143.60 o 
  25   0   4       36.23      174.09     95.52 o 
  26   0   4       38.61       59.93    112.46 o 
   1   1   4     1425.23     1420.14     40.33 o 
   2   1   4     1168.21     1105.79     31.32 o 
   3   1   4      686.84      702.91     24.96 o 
   4   1   4      195.09      210.86     14.65 o 
   5   1   4     1784.05     1911.48     54.42 o 
   6   1   4     1254.88     1174.76    114.56 o 
   7   1   4       36.34       51.42     20.33 o 
   8   1   4      161.85      176.12     14.78 o 
   9   1   4     1957.11     1996.87    165.78 o 
  10   1   4      286.23      303.57     21.50 o 
  11   1   4        1.30        2.62     10.64 o 
  12   1   4      440.76      453.25     28.68 o 
  13   1   4      630.05      562.13     35.91 o 
  14   1   4      214.46      203.80     20.01 o 
  15   1   4       31.79       42.29     17.42 o 
  16   1   4      286.13      278.33     32.85 o 
  17   1   4      210.79      266.14     35.26 o 
  18   1   4       22.92       71.05     26.08 o 
  19   1   4       29.98       24.14     22.04 o 
  20   1   4       97.62       80.32     28.75 o 
  21   1   4       48.04       -8.79     25.41 o 
  22   1   4        0.36       -0.87     28.77 o 
  23   1   4       17.05      -13.05     32.47 o 
  24   1   4       22.90        7.99     33.71 o 
  25   1   4        1.87      -25.75     45.25 o 
  26   1   4        0.10      -38.60     48.02 o 
   0   2   4     5733.30     5021.86    308.55 o 
   1   2   4     3127.89     3195.56    190.56 o 
   2   2   4      107.32      106.75     17.36 o 
   3   2   4     3959.57     4016.99    332.70 o 
   4   2   4     2116.94     2263.15     58.13 o 
   5   2   4      756.59      721.11     21.54 o 
   6   2   4      297.68      322.64     16.95 o 
   7   2   4     1792.72     1613.35     48.95 o 
   8   2   4      570.40      517.36     23.22 o 
   9   2   4       45.48       53.24     10.65 o 
  10   2   4      262.68      276.00     18.61 o 
  11   2   4     1015.28      979.10     41.47 o 
  12   2   4      361.54      376.53     24.75 o 
  13   2   4       48.20       49.92     13.64 o 
  14   2   4      571.78      579.84     39.49 o 
  15   2   4      955.75     1033.77     65.16 o 
  16   2   4       58.80       48.01     25.35 o 
  17   2   4      219.15      197.45     38.67 o 
  18   2   4      410.15      489.74     54.69 o 
  19   2   4      327.44      330.22     47.05 o 
  20   2   4        2.49       14.60     23.67 o 
  21   2   4      153.00      142.53     46.24 o 
  22   2   4       44.51       49.22     36.12 o 
  23   2   4       40.11      110.01     45.05 o 
  24   2   4        0.02      115.00     47.65 o 
  25   2   4       13.09        0.55     36.61 o 
   1   3   4     3422.96     3391.70    304.15 o 
   2   3   4    10508.98    10074.18    822.03 o 
   3   3   4     1791.86     1788.16     62.94 o 
   4   3   4     1029.42      985.00     30.01 o 
   5   3   4     4508.96     4401.82    127.03 o 
   6   3   4     6271.78     6093.52    190.86 o 
   7   3   4      207.91      269.35     21.86 o 
   8   3   4     1482.64     1444.47     63.08 o 
   9   3   4     4579.42     4478.46    187.34 o 
  10   3   4     1659.10     1627.12     67.26 o 
  11   3   4        0.19      -11.67     11.67 o 
  12   3   4     2137.63     1949.78     84.07 o 
  13   3   4     1771.04     1751.14    102.64 o 
  14   3   4      722.07      728.73     59.97 o 
  15   3   4       77.89      124.30     27.21 o 
  16   3   4     1459.59     1375.57     93.37 o 
  17   3   4      724.95      737.42     75.75 o 
  18   3   4       62.84       44.46     23.83 o 
  19   3   4      117.41      267.87     45.87 o 
  20   3   4      538.95      473.50     74.19 o 
  21   3   4      161.63      133.35     48.01 o 
  22   3   4        3.53        0.85     30.23 o 
  23   3   4       61.50       86.02     41.96 o 
  24   3   4       98.98      108.85     46.75 o 
  25   3   4        6.98      -10.90     46.05 o 
   0   4   4     1188.05     1069.56     48.48 o 
   1   4   4       67.09       81.95     10.45 o 
   2   4   4       10.46       14.15     12.70 o 
   3   4   4      410.04      377.70     19.66 o 
   4   4   4      479.07      557.52    106.82 o 
   5   4   4       78.26       68.74     16.87 o 
   6   4   4       34.70       67.32     17.58 o 
   7   4   4      264.04      292.65     25.87 o 
   8   4   4      234.12      253.42     26.15 o 
   9   4   4        6.56       -4.95     12.93 o 
  10   4   4       27.28       27.10     21.61 o 
  11   4   4      130.09      132.73     17.73 o 
  12   4   4      126.50      150.64     29.47 o 
  13   4   4        1.84       32.39     20.06 o 
  14   4   4       74.46       82.41     22.89 o 
  15   4   4       50.37       51.36     22.70 o 
  16   4   4        7.99      -20.43     20.43 o 
  17   4   4        0.88       -1.78     19.30 o 
  18   4   4      103.10      103.84     30.03 o 
  19   4   4        1.23       -9.96     26.19 o 
  20   4   4        0.29      -11.34     27.30 o 
  21   4   4        9.15       18.99     31.24 o 
  22   4   4       27.45       -0.79     31.51 o 
  23   4   4        0.74      -24.33     36.07 o 
  24   4   4        0.21       55.13     46.87 o 
   1   5   4     1104.62      975.48     44.34 o 
   2   5   4     7467.60     7485.36    319.52 o 
   3   5   4      605.42      605.42     42.28 o 
   4   5   4      401.58      471.75     45.68 o 
   5   5   4      957.65      996.55     63.58 o 
   6   5   4     2836.02     2926.00    279.32 o 
   7   5   4       95.85      121.24     21.60 o 
   8   5   4      749.15      823.17     51.83 o 
   9   5   4      567.54      637.53     47.37 o 
  10   5   4      839.56      814.27     51.23 o 
  11   5   4        4.92       17.95     21.23 o 
  12   5   4      831.36      906.56     79.51 o 
  13   5   4      373.21      411.73     54.76 o 
  14   5   4      215.48      286.86     46.40 o 
  15   5   4       23.84       66.68     32.62 o 
  16   5   4      873.41      924.88     87.66 o 
  17   5   4      257.09      300.20     53.50 o 
  18   5   4       14.47       79.12     36.58 o 
  19   5   4       67.08       64.10     38.65 o 
  20   5   4      406.29      437.11     86.36 o 
  21   5   4       44.08        9.95     28.61 o 
  22   5   4        3.19       43.56     47.26 o 
  23   5   4       17.29      -39.15     39.15 o 
   0   6   4     4992.53     4902.39    259.81 o 
   1   6   4     1707.57     1716.41     88.68 o 
   2   6   4      126.75      153.24     27.46 o 
   3   6   4     3109.24     3119.84    157.96 o 
   4   6   4     2344.51     2458.69    132.45 o 
   5   6   4      500.28      540.20     52.93 o 
   6   6   4      440.21      399.71     42.32 o 
   7   6   4     2411.32     2596.75    264.83 o 
   8   6   4      913.46      909.96    115.97 o 
   9   6   4       43.98       61.63     22.55 o 
  10   6   4      412.45      471.36     43.32 o 
  11   6   4     1549.34     1527.96    105.65 o 
  12   6   4      518.38      479.06     66.02 o 
  13   6   4       18.57       38.11     25.83 o 
  14   6   4      603.11      659.71     73.25 o 
  15   6   4      903.27      758.59     81.83 o 
  16   6   4       65.73       20.69     27.22 o 
  17   6   4      104.51      153.90     39.87 o 
  18   6   4      390.67      429.37     72.90 o 
  19   6   4      203.89      184.17     59.39 o 
  20   6   4        1.52       15.64     34.62 o 
  21   6   4      102.62       98.94     44.09 o 
  22   6   4       61.03       16.96     35.74 o 
   1   7   4       13.12       71.37     27.87 o 
   2   7   4       82.25       90.19     23.28 o 
   3   7   4        0.15       30.51     21.03 o 
   4   7   4        9.73       46.36     22.03 o 
   5   7   4       44.33       45.49     31.05 o 
   6   7   4       13.45       50.14     24.90 o 
   7   7   4        7.74       30.06     22.94 o 
   8   7   4       30.88       65.58     27.63 o 
   9   7   4      248.31      203.88     36.51 o 
  10   7   4       14.90       53.87     39.50 o 
  11   7   4        0.63        8.98     34.84 o 
  12   7   4       18.11      -33.11     33.11 o 
  13   7   4       32.03       56.31     34.19 o 
  14   7   4        4.79      -13.07     25.73 o 
  15   7   4        2.51       43.18     41.08 o 
  16   7   4       20.72       43.66     32.38 o 
  17   7   4        0.08       23.99     34.78 o 
  18   7   4        0.12      -19.24     35.59 o 
  19   7   4        3.52       19.90     39.47 o 
  20   7   4       27.42       22.70     41.89 o 
  21   7   4        3.04       76.11     51.40 o 
   0   8   4      915.98      969.67    118.44 o 
   1   8   4     1262.20     1337.47    115.88 o 
   2   8   4       40.32       23.51     26.60 o 
   3   8   4     1971.54     1940.20    122.82 o 
   4   8   4      516.01      468.89     49.68 o 
   5   8   4      231.08      210.32     38.70 o 
   6   8   4      135.11      195.08     36.93 o 
   7   8   4     1613.11     1602.65    129.29 o 
   8   8   4      253.13      274.67     47.12 o 
   9   8   4        6.02       38.80     27.94 o 
  10   8   4      145.16      128.20     76.59 o 
  11   8   4     1068.50     1227.39    170.75 o 
  12   8   4      171.75      332.31     66.44 o 
  13   8   4       23.61        9.28     28.57 o 
  14   8   4      185.17      237.10     55.72 o 
  15   8   4      596.15      599.56    104.30 o 
  16   8   4       33.72       16.31     39.98 o 
  17   8   4      103.17       83.45     53.23 o 
  18   8   4       77.66       99.71     58.67 o 
  19   8   4      174.77      114.05     58.38 o 
   1   9   4      261.77      372.50     56.13 o 
   2   9   4     1131.70     1169.96    125.14 o 
   3   9   4      191.66      202.94     42.67 o 
   4   9   4      136.45      146.55     39.73 o 
   5   9   4      510.97      472.25     58.12 o 
   6   9   4      887.92      920.05     91.86 o 
   7   9   4       57.34       56.64     32.90 o 
   8   9   4      333.04      359.70     66.38 o 
   9   9   4      545.24      489.38     82.91 o 
  10   9   4      414.39      430.46     77.40 o 
  11   9   4        1.26       30.26     34.71 o 
  12   9   4      299.81      287.29     64.40 o 
  13   9   4      173.35      181.01     51.44 o 
  14   9   4       98.20       99.32     51.18 o 
  15   9   4        2.11       -0.55     39.07 o 
  16   9   4      128.98       82.62     50.29 o 
   0  10   4       14.69       18.22     45.95 o 
   1  10   4       70.53      104.40     46.96 o 
   2  10   4        0.11       22.13     36.85 o 
   3  10   4       85.39      109.13     41.17 o 
   4  10   4        4.56       46.53     35.73 o 
   5  10   4        4.78       -3.97     24.03 o 
   6  10   4        0.44      -29.53     31.12 o 
   7  10   4       37.29       53.50     35.31 o 
   8  10   4        0.64       46.90     41.39 o 
   9  10   4        0.54       -4.96     33.50 o 
  10  10   4        0.11       17.01     37.50 o 
  11  10   4       19.97       74.40     56.17 o 
  12  10   4        0.05        7.50     39.84 o 
  13  10   4        2.75       44.54     45.61 o 
   1  11   4      195.65      216.70     59.24 o 
   2  11   4      756.08      754.82    115.68 o 
   3  11   4       82.72       84.69     51.65 o 
   4  11   4       65.05       67.44     69.54 o 
   5  11   4      204.01      239.78     78.43 o 
   6  11   4      456.78      462.78     91.34 o 
   7  11   4        8.94       17.91     52.96 o 
   8  11   4      142.79      132.90     89.28 o 
   9  11   4      107.96      133.67     60.36 o 
   1   1   5     4851.48     4709.84    136.76 o 
   2   1   5      368.75      324.26     19.18 o 
   3   1   5     2653.55     2738.78     87.94 o 
   4   1   5       56.82       94.38     12.91 o 
   5   1   5     9016.44     8909.91    275.43 o 
   6   1   5     1328.63     1318.19     50.06 o 
   7   1   5      444.75      479.97     24.69 o 
   8   1   5      495.38      466.91     27.12 o 
   9   1   5    10738.52    10472.50    383.52 o 
  10   1   5      337.91      359.45     27.09 o 
  11   1   5        1.10        4.10     12.32 o 
  12   1   5      291.91      331.81     29.01 o 
  13   1   5     3820.26     3725.50    157.49 o 
  14   1   5       37.06      122.40     33.56 o 
  15   1   5      192.15      204.28     30.69 o 
  16   1   5       11.89       50.53     27.89 o 
  17   1   5      854.06      921.60     84.63 o 
  18   1   5       10.28       55.45     30.09 o 
  19   1   5      139.53      246.06     49.34 o 
  20   1   5       23.16       35.92     29.98 o 
  21   1   5      220.99      212.82     50.70 o 
  22   1   5        0.27       71.18     46.44 o 
  23   1   5      154.97      294.65     77.60 o 
  24   1   5       32.00       93.30     64.34 o 
   0   2   5    11798.10    11495.98    456.41 o 
   1   2   5      174.91      180.79     21.08 o 
   2   2   5      124.75      141.59     15.34 o 
   3   2   5      333.68      396.79     34.03 o 
   4   2   5     8031.02     8758.60    268.34 o 
   5   2   5      129.18      152.41     17.51 o 
   6   2   5     1518.03     1646.76    167.92 o 
   7   2   5       89.53      104.89     14.30 o 
   8   2   5     4999.43     4994.92    392.35 o 
   9   2   5       35.70       45.35     17.35 o 
  10   2   5     2314.01     2329.00    195.11 o 
  11   2   5       66.67      109.22     21.41 o 
  12   2   5     1480.22     1425.46     82.33 o 
  13   2   5        0.40       17.14     16.12 o 
  14   2   5     1381.39     1414.15    101.04 o 
  15   2   5       90.81      126.20     30.20 o 
  16   2   5       94.85      143.57     33.71 o 
  17   2   5       14.47        1.46     23.48 o 
  18   2   5      820.14      825.66     87.31 o 
  19   2   5       21.59       58.32     32.50 o 
  20   2   5        6.26       -2.36     26.10 o 
  21   2   5       13.14        9.96     26.85 o 
  22   2   5      283.48      208.49     54.32 o 
  23   2   5       11.35       21.44     46.75 o 
  24   2   5       14.16       53.83     59.66 o 
   1   3   5       78.95       65.04     16.12 o 
   2   3   5       15.66       14.34      9.86 o 
   3   3   5       27.46       15.87     11.38 o 
   4   3   5        0.68       39.25     29.41 o 
   5   3   5      314.25      323.89     24.43 o 
   6   3   5       54.01       83.00     17.25 o 
   7   3   5       30.47       49.15     15.84 o 
   8   3   5        0.11       22.50     18.96 o 
   9   3   5      297.60      318.41     28.86 o 
  10   3   5       22.89       35.35     15.31 o 
  11   3   5        1.86       15.66     15.22 o 
  12   3   5        0.53       22.56     15.40 o 
  13   3   5       89.01       97.12     26.55 o 
  14   3   5        3.20        1.85     24.21 o 
  15   3   5        0.19       42.89     33.68 o 
  16   3   5        2.24       61.10     26.38 o 
  17   3   5        0.76      -25.30     25.30 o 
  18   3   5        0.32        6.24     23.10 o 
  19   3   5        0.32      -26.09     26.09 o 
  20   3   5        9.64       40.83     34.33 o 
  21   3   5        0.60       26.69     38.57 o 
  22   3   5        0.04       -9.18     36.12 o 
  23   3   5        7.37       58.12     41.36 o 
   0   4   5     7396.84     8656.96   2699.68 o 
   1   4   5      488.32      399.51     56.89 o 
   2   4   5      161.76      192.46     23.40 o 
   3   4   5      928.85      918.86     60.23 o 
   4   4   5     6839.46     6905.89    356.79 o 
   5   4   5      174.14      177.69     23.03 o 
   6   4   5     1515.17     1466.74     73.14 o 
   7   4   5      612.96      575.65     39.29 o 
   8   4   5     4788.53     4372.73    187.98 o 
   9   4   5       10.25       29.73     16.98 o 
  10   4   5     2439.50     2136.80    107.17 o 
  11   4   5      375.54      354.91     35.67 o 
  12   4   5     1468.16     1353.03    107.22 o 
  13   4   5       16.75       17.62     23.43 o 
  14   4   5     1451.75     1534.91    125.98 o 
  15   4   5      154.53      207.04     45.14 o 
  16   4   5      140.17      157.81     41.35 o 
  17   4   5       19.74       30.95     34.97 o 
  18   4   5      603.51      670.31     82.36 o 
  19   4   5       28.62       63.72     41.57 o 
  20   4   5        5.83       -6.74     31.14 o 
  21   4   5       16.67      -19.63     37.72 o 
  22   4   5      248.89      275.13     74.08 o 
  23   4   5       15.61       30.08     42.12 o 
   1   5   5     2198.50     2078.53     96.62 o 
   2   5   5       34.95       71.65     18.11 o 
   3   5   5     1240.47     1282.27    125.95 o 
   4   5   5        4.20       52.19     31.25 o 
   5   5   5     2667.38     2806.36    184.16 o 
   6   5   5      255.38      323.60     40.99 o 
   7   5   5      169.15      208.09     34.33 o 
   8   5   5       97.80      102.71     27.52 o 
   9   5   5     2649.26     2294.41    115.19 o 
  10   5   5       79.12       77.49     21.39 o 
  11   5   5        1.87       11.86     17.27 o 
  12   5   5       68.32      113.10     36.74 o 
  13   5   5     1126.51     1248.08    104.28 o 
  14   5   5       15.77       44.75     28.78 o 
  15   5   5      109.90      114.65     41.48 o 
  16   5   5        2.17       -8.05     27.69 o 
  17   5   5      421.72      461.92     67.26 o 
  18   5   5        8.32        0.88     27.23 o 
  19   5   5       88.10       97.08     48.03 o 
  20   5   5        2.68      119.15     51.23 o 
  21   5   5      129.79      175.10     62.94 o 
  22   5   5        0.03       21.86     46.69 o 
   0   6   5       64.90       76.83     38.59 o 
   1   6   5       15.99       29.57     32.92 o 
   2   6   5       21.71       36.22     18.82 o 
   3   6   5       71.62       74.23     20.05 o 
   4   6   5      308.56      363.87     64.41 o 
   5   6   5       16.99      -10.46     22.34 o 
   6   6   5      181.77      219.65     61.04 o 
   7   6   5      204.74      174.60     31.72 o 
   8   6   5      420.92      421.95     46.91 o 
   9   6   5        0.65       53.92     26.99 o 
  10   6   5      321.01      389.78     50.01 o 
  11   6   5      137.44      170.46     40.40 o 
  12   6   5      128.28      159.67     42.78 o 
  13   6   5        2.88       -3.66     26.38 o 
  14   6   5      104.99      162.42     40.80 o 
  15   6   5       13.05       33.61     30.48 o 
  16   6   5       14.41       19.04     28.69 o 
  17   6   5        0.04        9.55     32.49 o 
  18   6   5        2.24       60.29     43.91 o 
  19   6   5        2.81        5.54     35.34 o 
  20   6   5        0.02      -18.96     41.36 o 
   1   7   5     2121.89     2158.81    157.52 o 
   2   7   5      235.00      269.62     45.61 o 
   3   7   5     1208.53     1299.61    111.11 o 
   4   7   5        4.87       31.20     22.96 o 
   5   7   5     2866.72     2736.24    180.55 o 
   6   7   5      427.87      477.78     98.11 o 
   7   7   5      277.03      365.61     66.64 o 
   8   7   5       82.88      100.54     31.15 o 
   9   7   5     2508.99     2435.18    174.68 o 
  10   7   5      125.05      117.66     42.03 o 
  11   7   5        4.27       -2.64     26.87 o 
  12   7   5       75.75       79.98     41.72 o 
  13   7   5     1035.83      965.07    109.63 o 
  14   7   5       21.34      -16.18     30.38 o 
  15   7   5       84.91       65.81     40.21 o 
  16   7   5       21.29       86.75     46.64 o 
  17   7   5      285.28      325.15     91.41 o 
  18   7   5        7.24       10.90     35.15 o 
  19   7   5       78.71       80.55     56.03 o 
   0   8   5     1369.04     1343.60    166.93 o 
   1   8   5       87.31       79.33     34.79 o 
   2   8   5        9.61       34.17     33.24 o 
   3   8   5      120.84      153.27     46.38 o 
   4   8   5      811.12      757.54     83.93 o 
   5   8   5        5.47      -26.62     28.92 o 
   6   8   5       66.56       48.24     31.62 o 
   7   8   5       11.58      -22.17     26.24 o 
   8   8   5      290.39      257.38     91.91 o 
   9   8   5        0.08      -21.02     27.78 o 
  10   8   5      106.69      105.49     36.41 o 
  11   8   5        8.67       34.48     35.78 o 
  12   8   5       95.62       69.10     37.76 o 
  13   8   5        2.95       21.58     33.35 o 
  14   8   5      172.74      209.30     56.40 o 
  15   8   5       26.25       36.26     42.52 o 
  16   8   5       20.27      -14.26     43.06 o 
  17   8   5        7.22       -9.46     45.82 o 
   1   9   5      152.82      283.47     56.59 o 
   2   9   5      190.55      139.19     41.16 o 
   3   9   5       99.75      151.75     43.57 o 
   4   9   5        8.85       17.39     29.63 o 
   5   9   5      279.19      396.37     73.41 o 
   6   9   5      112.34       99.88     34.22 o 
   7   9   5       37.60        5.67     25.81 o 
   8   9   5       28.30       74.18     48.35 o 
   9   9   5      250.70      438.98    119.30 o 
  10   9   5       23.59      103.37     57.93 o 
  11   9   5        0.96      -19.95     39.84 o 
  12   9   5       23.84       24.46     39.70 o 
  13   9   5       86.32      193.39     65.88 o 
  14   9   5        2.14       38.40     47.67 o 
   0  10   5     1103.14     1197.68    179.31 o 
   1  10   5       47.36       42.08     38.76 o 
   2  10   5       19.14      -19.83     34.15 o 
   3  10   5       79.43      120.50     45.13 o 
   4  10   5      907.95      860.06    110.57 o 
   5  10   5       14.58        9.07     34.86 o 
   6  10   5      142.22      188.58     84.04 o 
   7  10   5       66.19      168.22     78.15 o 
   8  10   5      456.78      511.66    106.44 o 
   9  10   5        2.62       -2.35     42.03 o 
  10  10   5      248.21      268.16     76.54 o 
   1  11   5       85.01       71.04     40.43 o 
   2  11   5        4.26      -22.95     33.95 o 
   3  11   5       47.19       50.61     40.63 o 
   0   0   6      389.62      435.66     74.23 o 
   1   0   6     4495.46     4361.86    203.67 o 
   2   0   6        8.29       -3.91     18.36 o 
   3   0   6     6631.06     7061.54    349.53 o 
   4   0   6       43.99       45.15     22.48 o 
   5   0   6     1344.37     1279.96     81.14 o 
   6   0   6        0.43       -5.39     19.58 o 
   7   0   6     3006.22     2764.28    153.80 o 
   8   0   6        5.93       19.47     24.57 o 
   9   0   6       82.75      136.70     25.64 o 
  10   0   6        8.83        2.63     17.25 o 
  11   0   6     1704.67     1586.85    117.79 o 
  12   0   6       73.91       81.57     25.65 o 
  13   0   6       80.81      121.10     32.53 o 
  14   0   6       48.11       48.18     29.54 o 
  15   0   6     1503.75     1279.15    165.21 o 
  16   0   6       19.85       34.57     43.55 o 
  17   0   6      288.82      279.31     86.99 o 
  18   0   6       41.48       83.46     57.67 o 
  19   0   6      409.56      546.87    124.30 o 
  20   0   6        1.94       16.99     53.66 o 
  21   0   6      231.34      230.54    112.28 o 
  22   0   6        0.43       10.09     52.51 o 
   1   1   6       42.90       81.42     13.58 o 
   2   1   6     1205.79     1181.49     48.30 o 
   3   1   6       17.59       57.46     14.08 o 
   4   1   6      151.94      158.68     27.37 o 
   5   1   6       91.25      105.42     16.27 o 
   6   1   6      838.25      876.07     47.44 o 
   7   1   6        1.32       -9.01     10.00 o 
   8   1   6      238.48      228.70     22.03 o 
   9   1   6      114.27      144.02     18.97 o 
  10   1   6      241.35      256.28     29.22 o 
  11   1   6        1.07      -12.28     17.05 o 
  12   1   6      339.33      367.61     36.23 o 
  13   1   6       28.37       -8.83     18.44 o 
  14   1   6      111.00       90.10     24.45 o 
  15   1   6        0.01       19.37     22.49 o 
  16   1   6      193.48      218.68     39.71 o 
  17   1   6        3.86       13.14     27.56 o 
  18   1   6       12.07       23.44     34.72 o 
  19   1   6        0.05       -8.41     32.24 o 
  20   1   6       59.60       27.59     37.63 o 
  21   1   6        0.58       39.52     43.26 o 
  22   1   6        0.11       14.78     43.82 o 
   0   2   6      161.45      186.47     22.03 o 
   1   2   6     1871.28     1796.28     65.86 o 
   2   2   6        6.23       11.89     10.95 o 
   3   2   6     2501.94     2463.06     83.62 o 
   4   2   6       21.12       37.96     16.52 o 
   5   2   6      452.09      437.36     24.50 o 
   6   2   6        8.03       -4.18     14.20 o 
   7   2   6     1248.58     1247.02     73.02 o 
   8   2   6        3.27       45.45     18.04 o 
   9   2   6       16.90       -0.54     14.66 o 
  10   2   6        2.81       -8.06     15.27 o 
  11   2   6      736.86      743.35     59.12 o 
  12   2   6       21.25       79.85     27.41 o 
  13   2   6       41.46       74.81     21.35 o 
  14   2   6       19.63       14.26     21.38 o 
  15   2   6      626.64      630.16     68.14 o 
  16   2   6        3.90       -2.42     23.40 o 
  17   2   6      143.19      102.11     36.60 o 
  18   2   6        6.93        5.11     29.77 o 
  19   2   6      206.62      148.36     51.96 o 
  20   2   6        0.47      -16.01     40.06 o 
  21   2   6       85.37      124.23     64.42 o 
  22   2   6        0.78        5.83     44.07 o 
   1   3   6       17.47       10.48     14.13 o 
   2   3   6     6086.56     5504.14    204.23 o 
   3   3   6       17.32       94.97     27.91 o 
   4   3   6      535.41      571.75     36.88 o 
   5   3   6       83.82       93.76     19.53 o 
   6   3   6     3539.39     3785.74    178.80 o 
   7   3   6        6.29       38.77     18.49 o 
   8   3   6      934.66      878.08     77.37 o 
   9   3   6      168.96      239.20     29.99 o 
  10   3   6     1111.85     1207.16    145.59 o 
  11   3   6        0.98       -3.52     16.96 o 
  12   3   6     1287.60     1255.02    174.40 o 
  13   3   6       48.18       47.45     29.80 o 
  14   3   6      432.89      447.41     76.56 o 
  15   3   6        2.00       25.35     28.99 o 
  16   3   6      903.71      941.24    149.99 o 
  17   3   6       12.05       84.79     37.07 o 
  18   3   6       44.41       65.74     40.77 o 
  19   3   6        0.41       27.32     34.19 o 
  20   3   6      321.79      373.47     73.67 o 
  21   3   6        2.07       26.51     44.26 o 
   0   4   6       71.52       49.80     37.07 o 
   1   4   6       45.45       69.61     18.37 o 
   2   4   6        0.59        8.50     24.54 o 
   3   4   6      160.42      226.60     41.57 o 
   4   4   6       20.46       18.33     22.23 o 
   5   4   6       39.42       25.11     30.22 o 
   6   4   6        3.10       56.78     23.80 o 
   7   4   6      110.41       77.00     27.75 o 
   8   4   6        0.67       32.31     21.34 o 
   9   4   6       11.17       26.65     18.80 o 
  10   4   6        7.63        2.70     17.51 o 
  11   4   6       56.65       42.29     25.11 o 
  12   4   6        2.39        4.27     25.76 o 
  13   4   6        0.31        4.84     23.50 o 
  14   4   6        3.31       -9.02     25.37 o 
  15   4   6       22.47       41.84     32.54 o 
  16   4   6        0.53        1.12     27.79 o 
  17   4   6        0.20       -2.51     30.39 o 
  18   4   6       11.36       62.16     39.12 o 
  19   4   6        0.55      -43.80     43.80 o 
  20   4   6        0.00       -5.70     42.36 o 
   1   5   6        0.16       23.30     57.90 o 
   2   5   6     3758.40     3780.53    491.68 o 
   3   5   6        1.91       21.59     23.49 o 
   4   5   6      174.31      237.36     35.95 o 
   5   5   6        0.19        8.45     25.28 o 
   6   5   6     1584.44     1686.41    149.11 o 
   7   5   6        0.92       16.62     21.81 o 
   8   5   6      325.73      384.04     49.94 o 
   9   5   6        2.50       -3.03     21.76 o 
  10   5   6      505.75      543.97     61.49 o 
  11   5   6        5.55       32.54     31.39 o 
  12   5   6      473.49      525.68     69.41 o 
  13   5   6        3.30        6.67     26.07 o 
  14   5   6      160.33      190.01     47.80 o 
  15   5   6        1.00       43.94     37.17 o 
  16   5   6      545.29      548.98     89.03 o 
  17   5   6        4.86       15.58     32.18 o 
  18   5   6       14.52       -9.71     32.15 o 
  19   5   6        0.00       98.31     60.15 o 
   0   6   6      272.03      521.09    160.52 o 
   1   6   6     1288.56     1457.08    176.37 o 
   2   6   6        7.86       50.28     30.49 o 
   3   6   6     2257.41     2202.78    342.08 o 
   4   6   6       63.98       42.98     27.44 o 
   5   6   6      328.55      396.70     50.48 o 
   6   6   6        6.98       89.90     28.01 o 
   7   6   6     1699.72     1538.99    110.51 o 
   8   6   6        8.43       48.04     29.86 o 
   9   6   6       18.88      -20.23     22.43 o 
  10   6   6        1.23       35.79     29.57 o 
  11   6   6     1056.91     1063.27    113.60 o 
  12   6   6       17.51      -24.22     33.99 o 
  13   6   6       18.89       74.17     39.84 o 
  14   6   6       20.78       34.04     33.69 o 
  15   6   6      577.91      534.08     83.92 o 
  16   6   6        1.52       -0.68     30.37 o 
  17   6   6       78.08       26.68     38.48 o 
  18   6   6       14.73       -1.22     38.12 o 
   1   7   6        4.01       38.92     29.21 o 
   2   7   6       93.82       98.59     37.63 o 
   3   7   6        0.07       33.98     34.65 o 
   4   7   6        1.26        9.25     36.93 o 
   5   7   6        2.16       -7.30     26.08 o 
   6   7   6        0.58        3.86     22.02 o 
   7   7   6        3.58       64.23     34.50 o 
   8   7   6        7.41       24.33     26.50 o 
   9   7   6       15.69      -23.05     29.21 o 
  10   7   6        7.26       17.67     30.16 o 
  11   7   6        0.12      -35.09     39.70 o 
  12   7   6        1.62       17.64     32.68 o 
  13   7   6        0.62       77.91     40.90 o 
  14   7   6        2.06       14.55     34.46 o 
  15   7   6        0.80       21.27     37.86 o 
  16   7   6       20.71       54.55     52.62 o 
   0   8   6        4.68      -30.55     59.81 o 
   1   8   6      748.64      800.21     99.93 o 
   2   8   6        0.68      -37.63     37.63 o 
   3   8   6     1195.87     1361.95    153.93 o 
   4   8   6        0.17       51.32     38.73 o 
   5   8   6      149.63      225.62     57.81 o 
   6   8   6        0.56       35.41     30.01 o 
   7   8   6      973.06      891.03     96.77 o 
   8   8   6        0.97       -1.65     32.20 o 
   9   8   6        4.94       19.92     41.13 o 
  10   8   6        0.16       56.21     39.08 o 
  11   8   6      671.36      693.93    121.52 o 
  12   8   6        7.05       -4.45     35.55 o 
  13   8   6       14.37       94.28     50.74 o 
  14   8   6        1.52      -39.07     40.65 o 
   1   9   6        1.15       55.05     50.31 o 
   2   9   6      701.84      613.09    119.03 o 
   3   9   6        6.52       20.72     40.25 o 
   4   9   6       75.97       95.47     51.36 o 
   5   9   6        8.26       75.12     55.38 o 
   6   9   6      566.44      658.14    151.02 o 
   7   9   6        4.39      -10.61     33.80 o 
   8   9   6      187.50      216.57     59.49 o 
   9   9   6       13.72       31.74     44.76 o 
  10   9   6      275.10      203.99     56.45 o 
   0  10   6       19.67       -0.97     51.54 o 
   1  10   6       31.29       14.00     32.69 o 
   2  10   6        0.32        2.62     28.92 o 
   3  10   6       33.65       26.81     39.00 o 
   4  10   6        6.70       89.12     64.83 o 
   1   1   7     2130.21     2026.64     86.54 o 
   2   1   7      134.47      179.96     22.94 o 
   3   1   7     1100.01     1094.28     58.98 o 
   4   1   7       30.35       28.79     15.62 o 
   5   1   7     3861.46     3698.55    152.53 o 
   6   1   7       28.34       82.49     21.16 o 
   7   1   7      212.71      245.60     28.46 o 
   8   1   7       16.32       51.06     21.23 o 
   9   1   7     4291.99     4135.36    211.19 o 
  10   1   7       35.88       49.15     21.47 o 
  11   1   7        1.64       58.32     22.52 o 
  12   1   7       41.98       58.52     23.82 o 
  13   1   7     1598.97     1495.46    114.59 o 
  14   1   7       18.67       50.29     31.31 o 
  15   1   7       68.46      102.98     42.67 o 
  16   1   7       40.65       50.59     38.38 o 
  17   1   7      365.53      398.62     78.26 o 
  18   1   7        0.01       13.99     37.28 o 
  19   1   7       63.91      139.71     60.25 o 
  20   1   7        2.45       48.30     52.02 o 
   0   2   7     3843.37     3664.47    258.82 o 
   1   2   7       17.20       75.36     18.95 o 
   2   2   7       43.73       39.07     14.68 o 
   3   2   7       67.77       86.68     18.17 o 
   4   2   7     3090.02     3037.98    156.68 o 
   5   2   7        9.74       11.99     16.97 o 
   6   2   7      497.16      515.00     49.27 o 
   7   2   7      181.71      244.92     31.48 o 
   8   2   7     1976.62     1821.52    118.03 o 
   9   2   7        0.31       42.24     25.01 o 
  10   2   7      808.17      751.95     64.11 o 
  11   2   7      105.53       78.30     27.09 o 
  12   2   7      613.35      572.03     57.61 o 
  13   2   7        2.70       15.34     25.01 o 
  14   2   7      565.62      583.45     71.73 o 
  15   2   7       13.46       -7.46     22.59 o 
  16   2   7       59.84       66.90     39.44 o 
  17   2   7        0.17       26.12     35.61 o 
  18   2   7      345.12      393.60     95.31 o 
  19   2   7        0.46       -9.07     37.17 o 
   1   3   7        9.68       62.83     29.98 o 
   2   3   7        1.65       27.00     32.01 o 
   3   3   7        7.62       13.75     18.54 o 
   4   3   7        5.58       25.90     25.91 o 
   5   3   7       62.07       58.84     28.28 o 
   6   3   7        2.48        4.06     19.08 o 
   7   3   7       12.86       98.66     31.50 o 
   8   3   7       18.42       74.12     27.01 o 
   9   3   7       78.68       70.13     28.82 o 
  10   3   7        8.08        1.78     22.46 o 
  11   3   7        1.03       29.47     23.49 o 
  12   3   7        7.98       52.69     28.73 o 
  13   3   7       19.44       14.52     24.93 o 
  14   3   7        1.34       50.29     30.29 o 
  15   3   7        0.38      -15.06     30.64 o 
  16   3   7        0.19       19.98     32.31 o 
  17   3   7        0.37       16.26     47.77 o 
  18   3   7        0.00       79.62     60.84 o 
  19   3   7        0.18       15.75     42.01 o 
   0   4   7     3322.86     3536.51    359.31 o 
   1   4   7        8.55       26.12     27.41 o 
   2   4   7       72.16      113.13     36.46 o 
   3   4   7       28.09       63.26     30.63 o 
   4   4   7     3052.11     2811.78    166.48 o 
   5   4   7        4.47       26.30     28.92 o 
   6   4   7      677.78      698.67     70.53 o 
   7   4   7      108.21      166.73     35.24 o 
   8   4   7     2055.86     1902.85    139.16 o 
   9   4   7        0.00      -27.63     27.63 o 
  10   4   7     1050.83     1160.96    159.88 o 
  11   4   7       72.75       71.60     40.68 o 
  12   4   7      613.32      743.58     98.22 o 
  13   4   7        0.63       34.10     33.34 o 
  14   4   7      614.96      663.18    131.16 o 
  15   4   7       12.86       -9.60     44.08 o 
  16   4   7       62.48       15.50     35.03 o 
  17   4   7        0.85       30.00     40.88 o 
  18   4   7      268.40      446.82     99.46 o 
   1   5   7      848.93      886.84     96.55 o 
   2   5   7      101.41      166.83     45.83 o 
   3   5   7      480.05      493.43     67.32 o 
   4   5   7        5.50       60.96     30.80 o 
   5   5   7     1107.54     1225.76    193.97 o 
   6   5   7       11.29       -1.40     32.16 o 
   7   5   7       84.62       83.55     33.70 o 
   8   5   7        0.28       44.37     39.15 o 
   9   5   7     1103.67     1058.47    176.66 o 
  10   5   7        2.55       78.48     40.16 o 
  11   5   7        0.76       27.36     48.29 o 
  12   5   7        6.35       69.67     39.98 o 
  13   5   7      513.66      538.01    166.72 o 
  14   5   7        1.06       11.89     34.97 o 
  15   5   7       37.23       27.54     34.59 o 
  16   5   7       18.97      -44.42     44.42 o 
   0   6   7       38.53      -45.03     45.03 o 
   1   6   7        3.25       36.93     48.66 o 
   2   6   7        8.53      -32.42     32.42 o 
   3   6   7        4.65      -14.95     29.07 o 
   4   6   7      116.93      172.30     55.30 o 
   5   6   7        0.09      245.94    260.34 o 
   6   6   7       78.63      119.11     43.39 o 
   7   6   7        5.68       15.55     36.26 o 
   8   6   7      163.03      186.46     51.44 o 
   9   6   7        0.10      -15.65     32.15 o 
  10   6   7      121.31      104.08     45.68 o 
  11   6   7        5.80       27.20     35.56 o 
  12   6   7       47.56        7.58     34.79 o 
  13   6   7        0.05       47.55     33.49 o 
  14   6   7       30.56       75.87     43.88 o 
  15   6   7        3.28      -22.90     37.28 o 
   1   7   7      805.25      825.84    187.14 o 
   2   7   7       68.15       94.13     43.01 o 
   3   7   7      489.01      567.84    139.24 o 
   4   7   7        9.70      -19.88     32.77 o 
   5   7   7     1123.90      961.57    110.13 o 
   6   7   7       16.33       19.73     28.42 o 
   7   7   7      125.75      152.60     48.61 o 
   8   7   7       10.28        3.58     37.29 o 
   9   7   7     1027.93      978.28    137.72 o 
  10   7   7       13.12       13.92     39.08 o 
  11   7   7        0.19       22.97     40.85 o 
  12   7   7       14.94       15.57     36.18 o 
   0   8   7      674.81      775.00    327.26 o 
   1   8   7        0.80      -25.94     39.59 o 
   2   8   7        6.49       52.65     86.17 o 
   3   8   7        0.84        0.59     29.77 o 
   4   8   7      417.52      427.02     72.09 o 
   5   8   7        3.95       27.14     38.97 o 
   6   8   7       42.94        9.68     46.20 o 
   7   8   7        7.92       34.01     45.22 o 
   8   8   7      147.46      198.83     63.40 o 
   9   8   7        0.29      -16.87     38.03 o 
   1   9   7       79.98      178.77     63.32 o 
   2   9   7        0.27       -2.65     41.10 o 
   0   0   8      527.99      635.19     95.09 o 
   1   0   8     1087.83     1224.01    113.69 o 
   2   0   8        3.13        8.02     24.19 o 
   3   0   8     1487.86     1481.23    120.49 o 
   4   0   8      464.60      567.18     59.10 o 
   5   0   8      321.36      450.92     64.74 o 
   6   0   8       67.21      165.83     43.33 o 
   7   0   8      753.27      705.26     97.68 o 
   8   0   8      207.33      229.47     58.70 o 
   9   0   8       26.89       78.40     45.47 o 
  10   0   8      118.11       98.44     52.80 o 
  11   0   8      470.39      496.82     94.73 o 
  12   0   8       26.78       40.72     49.15 o 
  13   0   8       13.83      -31.04     58.78 o 
  14   0   8       69.16       79.24     61.22 o 
  15   0   8      404.34      471.32    134.46 o 
  16   0   8        2.42       -5.25     46.33 o 
   1   1   8       79.35      100.38     23.44 o 
   2   1   8      354.65      383.56     40.08 o 
   3   1   8       31.74        0.37     20.48 o 
   4   1   8       42.29       45.21     25.44 o 
   5   1   8       51.37       99.05     30.62 o 
   6   1   8      213.08      146.23     33.95 o 
   7   1   8        1.84       -0.58     17.02 o 
   8   1   8       78.37       75.50     26.65 o 
   9   1   8       24.90       51.99     30.32 o 
  10   1   8       74.96       76.78     33.21 o 
  11   1   8        0.26      -14.06     23.85 o 
  12   1   8       91.45      100.94     36.70 o 
  13   1   8       20.75       -4.59     26.80 o 
  14   1   8       28.46      -14.44     32.23 o 
  15   1   8        7.33       -5.22     40.42 o 
  16   1   8       51.08        6.40     39.81 o 
   0   2   8      210.63      317.36     66.67 o 
   1   2   8      478.12      454.53     50.19 o 
   2   2   8        1.13       14.80     23.55 o 
   3   2   8      650.51      714.88     70.83 o 
   4   2   8      174.21      152.06     31.54 o 
   5   2   8      113.71       99.06     28.32 o 
   6   2   8       14.77       71.69     32.78 o 
   7   2   8      350.53      398.38     52.37 o 
   8   2   8       57.70       88.21     28.30 o 
   9   2   8        3.94        1.85     20.60 o 
  10   2   8       28.20       34.74     26.77 o 
  11   2   8      223.87      293.09     53.88 o 
  12   2   8        5.34      -12.54     37.32 o 
  13   2   8       11.20       22.53     36.39 o 
  14   2   8       26.32      -28.54     38.95 o 
  15   2   8      183.22      245.94     81.00 o 
  16   2   8        0.73       -7.02     45.88 o 
   1   3   8      337.97      382.76     62.34 o 
   2   3   8     1558.42     1616.15    150.98 o 
   3   3   8      136.03      143.21     40.73 o 
   4   3   8      133.65      156.04     43.16 o 
   5   3   8      236.44      264.54     46.90 o 
   6   3   8      885.14      926.50     84.62 o 
   7   3   8       11.22      -13.31     27.06 o 
   8   3   8      256.98      283.92     48.93 o 
   9   3   8      112.53      127.02     38.92 o 
  10   3   8      327.70      361.20     58.04 o 
  11   3   8        1.73        1.72     25.28 o 
  12   3   8      337.43      285.70     66.80 o 
  13   3   8       88.06      125.30     53.69 o 
  14   3   8      123.83      137.84     54.50 o 
  15   3   8       26.84      161.44     66.87 o 
   0   4   8        3.13      -22.54     39.27 o 
   1   4   8       13.53        9.64     28.58 o 
   2   4   8        0.33       60.34     45.38 o 
   3   4   8       29.87       31.99     33.38 o 
   4   4   8        9.75      -16.20     27.13 o 
   5   4   8        9.78       55.99     40.05 o 
   6   4   8       12.73       36.67     34.15 o 
   7   4   8       21.69       63.84     38.61 o 
   8   4   8       22.21       -9.85     29.37 o 
   9   4   8        4.24      -15.61     29.12 o 
  10   4   8       18.55       56.47     41.15 o 
  11   4   8        9.58        9.82     28.11 o 
  12   4   8        8.33        2.32     30.63 o 
  13   4   8        0.54       64.78     46.27 o 
  14   4   8        2.26       27.86     42.29 o 
   1   5   8      130.62      165.35     48.96 o 
   2   5   8      930.95      912.07    118.76 o 
   3   5   8       58.64       31.49     37.29 o 
   4   5   8       42.19       30.96     36.71 o 
   5   5   8      101.82      126.86     50.38 o 
   6   5   8      423.82      381.05     61.93 o 
   7   5   8        8.90       61.65     39.81 o 
   8   5   8       82.29      178.75     61.99 o 
   9   5   8       45.67      100.86     42.23 o 
  10   5   8      149.06      148.03     59.33 o 
  11   5   8        1.20       23.05     39.18 o 
  12   5   8      137.01      187.73     58.25 o 
   0   6   8      121.89      260.41    123.40 o 
   1   6   8      374.59      458.97     90.39 o 
   2   6   8        2.96      -28.63     33.69 o 
   3   6   8      632.30      628.74     99.18 o 
   4   6   8      137.31      208.21     61.72 o 
   5   6   8       92.67       58.16     38.96 o 
   6   6   8       37.37       18.93     29.91 o 
   7   6   8      472.14      498.12     94.28 o 
   8   6   8       85.11       46.51     38.97 o 
   9   6   8        5.70      -41.01     41.01 o 
  10   6   8       58.88       93.84     55.48 o 
   1   7   8        0.30      -15.68     34.05 o 
   2   7   8       31.58       42.91     47.39 o 
   3   7   8        0.26       95.41     63.72 o 
   4   7   8        0.04       18.55     38.48 o 
   5   7   8        0.37      -21.28     35.63 o 
   6   7   8        0.30       14.14     52.54 o 
   1   1   9      413.75      403.67     72.46 o 
   2   1   9      323.40      269.07     56.94 o 
   3   1   9      217.42      207.76     60.08 o 
   4   1   9       55.96       56.46     47.28 o 
   5   1   9      718.60      751.39    106.99 o 
   6   1   9      238.86      269.77     61.61 o 
   7   1   9       52.03       87.37     39.41 o 
   8   1   9      111.75       65.29     43.02 o 
   9   1   9      747.25      706.15    122.58 o 
  10   1   9      133.93       93.26     61.97 o 
  11   1   9        0.02       41.79     49.99 o 
   0   2   9      731.05      614.31    115.93 o 
   1   2   9       71.06       79.56     39.63 o 
   2   2   9        8.96       53.02     36.10 o 
   3   2   9      158.79      223.61     55.65 o 
   4   2   9      620.90      552.68     84.43 o 
   5   2   9       36.04      -36.64     41.72 o 
   6   2   9       83.71      139.32     45.87 o 
   7   2   9      246.45      200.40     61.66 o 
   8   2   9      376.18      482.04     97.44 o 
   9   2   9        2.18       -2.03     37.78 o 
  10   2   9      140.19       76.05     55.89 o 
   1   3   9        2.12       33.99     42.30 o 
   2   3   9        5.33       -7.86     29.89 o 
   3   3   9        2.31       27.02     34.44 o 
   4   3   9        4.14       13.26     30.00 o 
   5   3   9        8.73       23.66     33.21 o 
   6   3   9       13.12       64.14     44.81 o 
   7   3   9        2.52       54.04     47.88 o 
   8   3   9       13.30       -7.62     32.17 o 
   9   3   9        9.99       48.12     46.58 o 
   0   4   9      643.32      642.47    173.78 o 
   1   4   9       95.98       84.53     46.78 o 
   2   4   9       12.55       25.12     37.02 o 
   3   4   9      208.35      327.28     73.28 o 
   4   4   9      588.61      602.88    108.47 o 
   5   4   9       34.99      120.33     52.13 o 
   6   4   9      111.94       81.90     41.28 o 
   7   4   9      318.93      235.14     97.86 o 
   1   5   9      164.70      125.45     60.47 o 
   2   5   9      132.11      138.16     61.99 o 
   3   5   9       90.95       96.96     47.56 o 
                                                 
